# Supplementary material for: STING agonist-loaded, CD47/PD-L1-targeting nanoparticles potentiate antitumor immunity and radiotherapy for glioblastoma
Source: Nat Commun. 2023 Mar 23;14:1610. doi: 10.1038/s41467-023-37328-9 (PMC10036562; doi:10.1038/s41467-023-37328-9)
Supplement: Supplementary file 5 — Supplementary dataset 1 [file 41467_2023_37328_MOESM5_ESM.csv]

Full list of genes that are upregulated in TAMC sub-clusters
	Sub-cluster 0, 4, 5	Sub-cluster 1
0	C1qa	Slpi
1	C1qb	Clec4e
2	C1qc	Plac8
3	Cd72	Slfn4
4	Apoe	Ly6c2
5	Ms4a7	Mxd1
6	Gatm	S100a6
7	Hexb	Slfn2
8	Trem2	Cebpb
9	Aif1	Prdx5
10	Lgmn	Mcl1
11	Ly86	Chil3
12	Ppia	Isg15
13	Rps2	Isg20
14	Rplp1	Il1rn
15	Ckb	Rsad2
16	Grn	Srgn
17	Rpl3	Anxa2
18	Limd2	F10
19	Cst3	Nfkbia
20	Rgs10	Ifit1
21	Pld4	Hp
22	Slamf9	S100a11
23	Ucp2	Card19
24	Olfml3	Acod1
25	Atp5g2	Ifi209
26	Ptma	Ifit2
27	Hexa	Tmsb10
28	Rpl14	Ifi47
29	Arrb2	Ier3
30	Ctsh	Prdx6
31	Rpl12	Ifi204
32	Rgs1	Nos2
33	Unc93b1	Oasl2
34	Ctsa	Gbp2
35	Pmepa1	Sod2
36	Itgb5	Ifi205
37	Man2b1	Ifit3
38	Tubb5	Parp14
39	H2-DMb1	Slfn5
40	Snx5	S100a10
41	Ptpn18	Ptafr
42	Gusb	Daxx
43	Erp29	Gbp5
44	Selenop	Ifi203
45	Cd74	Slc16a3
46	Cd81	Tnfrsf1b
47	Npm1	Ly6i
48	Rps27l	Ifi211
49	H2-DMa	Cd274
50	Rpl36a	Mndal
51	Adgre1	Cmpk2
52	Abhd12	Marcksl1
53	Ctsd	Sell
54	H2-Aa	Trim30a
55	Ifi30	Tnfaip3
56	Bcl2a1b	Upp1
57	H2-Eb1	Cxcl10
58	Atp5g1	Ifit1bl1
59	Hint1	S100a4
60	Atpif1	Clec4d
61	Cd300c2	Herc6
62	Rtcb	Ifi213
63	Tmem86a	Gch1
64	Asah1	Oasl1
65	Pdia3	Csrnp1
66	Ptms	Smox
67	Ndufc2	Ets2
68	Timp2	Mcemp1
69	Eef1g	Ifitm6
70	Grcc10	Ccr1
71	Lair1	Cflar
72	Acp5	Hopx
73	Cxcl16	Inhba
74	P2ry6	Casp4
75	Slc25a39	Ifih1
76	Eef1d	Tnfaip2
77	Rnase4	S100a8
78	C3ar1	Ahnak
79	H2-Ab1	Trim30c
80	Ddost	Ccl4
81	Otulinl	Ifi206
82	Itm2c	Ifi208
83	Tbca	Trim30b
84	Hspe1	Wfdc17
85	Ntpcr	Il15ra
86	Tle5	Tiparp
87	Trf	Nupr1
88	Park7	Resf1
89	Tmed3	Gda
90	Gdi2	Slfn8
91	Mrpl42	Peli1
92	Cd63	Helz2
93	Ppfia4	Mdm2
94	Pebp1	Fpr2
95	Mdh1	Ifit3b
96	Akr1b3	Bst1
97	Atp13a2	Glipr2
98	Camk1	Ddx58
99	Ccnd1	Hilpda
100	Mrpl23	Tarm1
101	Set	Gm13822
102	Hnrnpa1	Ms4a8a
103	Ctsl	Ppp2r5a
104	Lpcat2	Ero1l
105	C1qbp	Parp10
106	Ppt1	Ccl3
107	Vkorc1	Rgcc
108	Tmem119	Stx11
109	Ndufa12	Klf2
110	Tmem37	Gpr141
111	Banf1	Cxcl2
112	Ppp1r14b	Traf1
113	Cx3cr1	Gsr
114	Rab3il1	Slc28a2
115	Tnfaip8	Malt1
116	Rpn2	Fbxl5
117	Cenpx	Pcgf5
118	Mrpl12	Arg2
119	Cd48	Gbp9
120	Ranbp1	Oas2
121	Hmgn1	Nlrp3
122	Eif3i	Hcar2
123	Pltp	Tnf
124	Ndufab1	Mmp8
125	Sptssa	Lcn2
126	Ndufa5	Fas
127	Clec12a	Hdc
128	Pa2g4	Samd9l
129	Abi3	Il27
130	Gpr65	Tnip1
131	Ccl12	Morrbid
132	Fbl	Vcan
133	Nudc	Slc25a37
134	Phb2	Adgre5
135	Comt	Rhov
136	Gna12	Il15
137	Cpd	Trem1
138	Rnf187	Cdkn2d
139	Nenf	Jarid2
140	Syngr1	Ptges
141	Cd83	Tle3
142	Cebpa	Il1r2
143	Lap3	Ndrg1
144	Pla2g15	Gm20559
145	Emc10	Mefv
146	Cct2	St3gal1
147	Ergic3	Slc7a11
148	Eif2s1	Ddx60
149	Sdf2l1	Mfsd7a
150	Zmynd15	Il17ra
151	Fuca1	Gm15056
152	Nap1l1	Il6
153	Ddx39b	Il18
154	Stab1	Il1a
155	Alyref	Rgl1
156	Hprt	Pstpip2
157	Rpn1	Plagl1
158	Ssbp4	Rhou
159	Mrps14	Stom
160	Mertk	Met
161	Uap1l1	S100a9
162	Cct7	Ltb4r1
163	Colgalt1	Sdc1
164	Tgfbr2	4930523C07Rik
165	Fgd2	F7
166	Naxe	Cd177
167	Abhd17a	Il7r
168	Itgax	Rab11fip1
169	Daglb	Cdc42ep2
170	Smim14	Mirt2
171	Plbd2	Olfr56
172	Lsm7	Ankrd37
173	Glul	Gm9733
174	Ctla2b	F830016B08Rik
175	Hpgds	Pglyrp1
176	Cebpzos	Gpat3
177	Cfp	Adora2a
178	Ptpmt1	Cdc42ep4
179	Dab2	Plcb1
180	Fosb	Noct
181	Mbd3	Slc7a2
182	Bola3	Egln3
183	Anapc5	Trim56
184	Nhp2	4930599N23Rik
185	F11r	Ctsk
186	Dnajc19	Sgms2
187	Hspd1	Mir155hg
188	Fam173a	Rnd1
189	Mrps15	Arhgef37
190	Glrx3	Ifi214
191	Etfb	Adora2b
192	Fcrls	Gm14636
193	Impdh2	Asprv1
194	Lipa	Cemip2
195	Ang	A530032D15Rik
196	Fcgrt	Sh2d3c
197	Tgfbr1	Rybp
198	Cpq	Nod2
199	Tnfsf13b	Gadd45a
200	Pld3	1700012B09Rik
201	Nudt9	Tnfaip6
202	Ech1	Ppp1r3b
203	Rps6ka1	Pcp4
204	Fdx2	Papss2
205	Mrps28	Sphk1
206	Cct3	Mreg
207	Acvrl1	Ccdc126
208	Cdk4	Mmp19
209	Atxn10	Tiam1
210	Bin1	Gm16867
211	Qdpr	AI839979
212	Eif3l	Lhx2
213	B4galnt1	Optn
214	Paics	Clic5
215	Echs1	Plpp3
216	Cd37	Dgat2
217	Phb	Tnfrsf23
218	Spp1	G0s2
219	Mybbp1a	Wfdc21
220	Slc35c2	Abtb2
221	Slc35b2	Ankrd33b
222	Mrpl28	Fosl1
223	Alg5	Retnlg
224	Noc2l	Stfa2l1
225	Adam15	Cxcl3
226	Parvg	Gm31718
227	Naa38	Cstdc4
228	Spint1	Il1f9
229	Tbxas1	Cxcr2
230	Mgat2	Padi4
231	Prpf19	Trem3
232	Tspan4	Cd200
233	Slc50a1	Ifnb1
234	Idh2	Timp1
235	Gfer	Gm15283
236	Dnajc2	Chil1
237	Gng10	Orm1
238	Ccl7	Adamtsl5
239	Pdia4
240	Mrps7
241	Polr2e
242	Hsd17b12
243	Naglu
244	Mrps34
245	Ccng1
246	Mrpl51
247	Mtln
248	Nucks1
249	Man2b2
250	Gadd45gip1
251	Atraid
252	Hacd2
253	Igbp1
254	Prmt1
255	Hfe
256	Snrpa
257	Kcnn4
258	Tmem176b
259	Mlec
260	Tex264
261	Lman1
262	Plod1
263	Frmd4b
264	Cnpy2
265	Tomm40
266	Rbfa
267	Dctpp1
268	Abcc3
269	Trim28
270	Nutf2
271	Rbbp7
272	Tep1
273	Bmyc
274	Ncor2
275	Ssrp1
276	Gaa
277	Glrx5
278	Samm50
279	H2afv
280	0610010K14Rik
281	Ola1
282	Dcxr
283	Lsm6
284	Selenoh
285	Tmem147
286	Eprs
287	Slc37a2
288	Parp1
289	Tufm
290	Osgep
291	Gps1
292	Mrps17
293	Paox
294	Hint2
295	Tmem205
296	Wdr18
297	Nsfl1c
298	Acsl5
299	Nagpa
300	Hsd17b4
301	Pf4
302	Mrpl58
303	Pigt
304	Mrpl2
305	Blnk
306	Arl6ip4
307	Nek6
308	Tnfrsf11a
309	Bccip
310	Mrps26
311	Cst7
312	Abhd16a
313	Acbd6
314	Rcc2
315	Npepl1
316	Fkbp4
317	Ptpa
318	Nrp1
319	Nagk
320	Guk1
321	Prdx3
322	Cetn3
323	Gspt1
324	Ddb1
325	Tspan3
326	Mrpl55
327	Timm50
328	Itga9
329	Dpy30
330	Nudt19
331	Tmem109
332	Bcl2a1d
333	Tmco1
334	Fkbp3
335	Vipas39
336	Ch25h
337	Pnkd
338	Iah1
339	Map11
340	Hebp1
341	Pno1
342	Clec4a2
343	Ap1b1
344	Srm
345	Snx9
346	Pigs
347	Oxct1
348	Txndc15
349	Galnt1
350	Suclg1
351	Vars
352	Exosc8
353	Dars
354	Cisd1
355	Pes1
356	Lage3
357	Gars
358	Rsl1d1
359	Herpud1
360	Pon2
361	Ldb1
362	Itga6
363	Dynll2
364	Letm1
365	Pak1
366	Mrpl11
367	Ppcdc
368	Bckdk
369	Mvb12b
370	Gsto1
371	Exosc5
372	Sigmar1
373	Glb1
374	Ddx18
375	Apopt1
376	Tmem123
377	Lactb
378	Snrpa1
379	Dmac1
380	Fam3c
381	Ppp5c
382	Ivns1abp
383	Sdhaf4
384	Tmem223
385	Ddx21
386	Aga
387	Slc38a10
388	Nolc1
389	Mtx1
390	Hvcn1
391	Imp3
392	Lsm2
393	Vps36
394	Gtf3a
395	Gtpbp4
396	Gpr171
397	Agpat3
398	Idh3g
399	Gna15
400	Nudt3
401	Adsl
402	Slc29a1
403	Commd10
404	Hint3
405	Ccdc107
406	Lbh
407	Cyb5r1
408	Triap1
409	Emc2
410	Mfsd10
411	Nsun2
412	Crtap
413	Mrto4
414	Gnptg
415	Prxl2b
416	Trim27
417	Usp14
418	Clns1a
419	Sae1
420	Pdlim4
421	Apex1
422	Cnih1
423	Erg28
424	Npm3
425	Tmem176a
426	Clpp
427	Cbx3
428	Man1c1
429	Bcat2
430	Glod4
431	H2-Ke6
432	Pik3r1
433	Fh1
434	Spr
435	Snx24
436	Nr2c2ap
437	Myo1e
438	Ccl8
439	Nudt14
440	Aarsd1
441	Slc7a7
442	Ipo5
443	Mcm6
444	Rogdi
445	Mef2c
446	Znrd2
447	Mesd
448	Mrps18b
449	Gmpr2
450	Mcm3
451	Dtymk
452	Smarcc1
453	Tmed4
454	Anp32e
455	Cln6
456	Eng
457	Rce1
458	Kcnk13
459	Dnmt3a
460	Pop5
461	Tm9sf1
462	Arhgap22
463	Anapc15
464	Cat
465	Akr1b10
466	Hmbs
467	Akr7a5
468	Ccs
469	Zpr1
470	Nol12
471	Pigk
472	Pmf1
473	Ei24
474	Hagh
475	Arl2
476	Trap1
477	Nek7
478	Atic
479	Hspbp1
480	Nop56
481	Cherp
482	Idh3a
483	Usp5
484	Cltb
485	Ddx27
486	Dnlz
487	Smim26
488	Ncapg2
489	Tmem106c
490	Ctbs
491	Bcap29
492	Psmf1
493	Mrpl37
494	Ext2
495	Glo1
496	Ruvbl1
497	Klc4
498	Galk1
499	Ddx1
500	Eri3
501	Snhg12
502	Rfc1
503	Commd9
504	Farsb
505	H2afx
506	Ftsj3
507	Trim44
508	Ubfd1
509	Gatd1
510	BC003965
511	Ldhb
512	Trim35
513	Mrps5
514	Smim24
515	Mrps10
516	Vegfb
517	Ptov1
518	Map1s
519	Pon3
520	Eef1e1
521	Htatsf1
522	Wdfy4
523	Rpa3
524	Tcf3
525	Utp14a
526	Dgcr6
527	Stmn1
528	Snhg15
529	Eci2
530	Nop58
531	Timm10
532	Wdr74
533	9130401M01Rik
534	Zfhx3
535	Top2b
536	Nbdy
537	Pigp
538	Ebpl
539	Nop16
540	Scoc
541	Eef1akmt1
542	Nop9
543	Prkcb
544	Ophn1
545	Ccdc34
546	Il12rb1
547	Acads
548	Mxd4
549	Afg3l1
550	Plxnc1
551	Kdm2b
552	Smim10l1
553	Thyn1
554	Aldh9a1
555	Cfap410
556	Pcyox1
557	Fen1
558	Trmt2a
559	Plxna4os1
560	Hdac2
561	Kat2a
562	Serpinb6a
563	Camk1d
564	Cpsf1
565	Eef2kmt
566	Ptcd2
567	Bex3
568	Acat1
569	Akap8l
570	Trmt1
571	Slc25a17
572	Ylpm1
573	Exoc4
574	Zdhhc6
575	Pum3
576	Tmx2
577	Galnt2
578	Galk2
579	Fads1
580	Cxcl14
581	Mta1
582	Pycr2
583	Nudcd2
584	Ciao1
585	Rpa1
586	Trappc9
587	Mogs
588	Mrc1
589	Fam3a
590	Gmnn
591	Dnase1l3
592	Smagp
593	Ddx56
594	Lpcat1
595	Pelp1
596	Ash2l
597	Cers5
598	Grasp
599	Slc16a6
600	Arhgap19
601	Gatd3a
602	Slc30a5
603	Sil1
604	Pde3b
605	Exosc7
606	Mpp6
607	Tspan32
608	G6pc3
609	Cyb561d2
610	Shtn1
611	Psmg2
612	Lag3
613	Gnl2
614	Nit2
615	Gtf2i
616	Ptgs1
617	Mri1
618	Gart
619	Plcb2
620	Hadh
621	Gtf2h2
622	Ilf2
623	Tmem273
624	Larp4
625	Rasal3
626	Dcps
627	Etv5
628	Tor4a
629	Tsnax
630	Smc3
631	Wbp1
632	Coa4
633	Tmem19
634	Nop14
635	Nde1
636	Slc25a10
637	Coa6
638	Exosc1
639	Rnaseh2a
640	Pygb
641	Gar1
642	Cdkn2aipnl
643	Cks1b
644	Rgmb
645	Ift27
646	Tarbp2
647	Pex11b
648	Lig1
649	Ptp4a3
650	Dst
651	Abhd11
652	Uchl3
653	2210016L21Rik
654	Tlr1
655	0610009B22Rik
656	Polr3k
657	Stard9
658	Sco2
659	Arsa
660	1190007I07Rik
661	Mast3
662	Dut
663	Cops3
664	Gcsh
665	BC029722
666	Tars
667	Coasy
668	Fam53a
669	Mrps2
670	Alg3
671	Tmem141
672	Tbc1d17
673	Chchd4
674	Chchd5
675	Serhl
676	Slc25a4
677	Ilvbl
678	Ms4a14
679	Nudt5
680	Dip2b
681	Myg1
682	Dus1l
683	Pald1
684	Tbc1d5
685	Gdpd3
686	Exoc6
687	Rrm1
688	Ubac1
689	Pwp1
690	Lrmp
691	Nop2
692	Elp2
693	Tssc4
694	Rnf180
695	Olfm1
696	Cryl1
697	Smc4
698	Vcpkmt
699	Golm1
700	Mrps35
701	Tusc3
702	Chd3
703	Nob1
704	Ttc5
705	Pdgfa
706	Nudt2
707	Mrpl49
708	Dhrs4
709	Ppan
710	Dpagt1
711	Chst14
712	Rad50
713	Jade2
714	Mms19
715	Jagn1
716	Nvl
717	Alkbh1
718	Nudt8
719	Batf3
720	Incenp
721	Slc25a45
722	Dusp12
723	Actn1
724	Coq7
725	Trpm2
726	Mcm5
727	Atpsckmt
728	Mtap
729	Ciita
730	Dnajc9
731	Tsfm
732	Cbr1
733	Man2c1
734	Smc2
735	Nfatc2
736	Gga2
737	2810004N23Rik
738	Riox2
739	Surf2
740	Arhgap18
741	Drg2
742	Ptrh2
743	Btbd2
744	Mcm4
745	Rapsn
746	Pold2
747	Emc1
748	As3mt
749	Arsb
750	Psmg1
751	Coq5
752	Trim47
753	Tfdp1
754	E2f1
755	Gfm1
756	Pacc1
757	Fam53b
758	Cdpf1
759	Emilin1
760	Hgf
761	Il16
762	Nt5m
763	Adpgk
764	Yars
765	Ide
766	Sema4b
767	Gamt
768	Exosc9
769	H2-DMb2
770	Polr2h
771	Pex19
772	Gpn1
773	Ccdc90b
774	Nudt16l1
775	Alad
776	Cse1l
777	Ascc1
778	Smarca2
779	Manba
780	Rangap1
781	Acadm
782	Mmgt2
783	Gcnt1
784	Prkra
785	Mars
786	Sfxn1
787	Klhdc2
788	Usp36
789	Fam136a
790	Hdhd2
791	Cenpa
792	Zfyve19
793	Rrp15
794	Mcm7
795	Taf6
796	Tbl3
797	Prep
798	Card11
799	Spata5l1
800	Nr2f6
801	Sh3glb2
802	Ppil1
803	Dapk1
804	Ndufaf4
805	Eefsec
806	Wdr55
807	Atad2
808	Ciao3
809	Spsb1
810	Mcm2
811	Myo7a
812	Cryzl2
813	Tars2
814	Hhex
815	Akt1s1
816	Cyp20a1
817	Alg8
818	Pycrl
819	Eif2b1
820	Alkbh2
821	Atad3a
822	1600002K03Rik
823	Aen
824	Cinp
825	Pdgfb
826	Tbrg4
827	Pip4k2b
828	Sgf29
829	Tle1
830	2310040G24Rik
831	Ssh3
832	Shmt2
833	Siae
834	Tysnd1
835	Zdhhc14
836	Eml3
837	Cd3eap
838	Dalrd3
839	Gas6
840	Cars2
841	Hes6
842	Mis18a
843	Cog7
844	Alg14
845	Armc5
846	Gpr31b
847	Phyhd1
848	Dnajc11
849	Aimp2
850	Rmnd5b
851	Rbm10
852	Galc
853	Tbcd
854	Upf3b
855	Ecd
856	Ppa2
857	Nrm
858	Chst1
859	Pck2
860	Adi1
861	Tmem97
862	Lrp5
863	Cd22
864	Nup85
865	Jpt2
866	Ccnq
867	Lancl1
868	Tacc3
869	Tmem42
870	Pprc1
871	Aamdc
872	Rdh14
873	Mettl5
874	Gins2
875	Ccdc102a
876	Trerf1
877	Mavs
878	Dglucy
879	Thumpd1
880	Sac3d1
881	Mycbp
882	6-Sep
883	Rab11fip5
884	Abhd4
885	Cmc2
886	Pik3r2
887	Cep164
888	Entpd6
889	Znhit6
890	Nacc2
891	Iars
892	Wwp1
893	Pofut1
894	Tlr12
895	Ddhd2
896	Sumf2
897	Cdk1
898	Prkar2a
899	Hps5
900	Sh2d1b1
901	Med27
902	Lrp6
903	Mgmt
904	Ndufaf2
905	Traf3ip3
906	Mbtps1
907	Kcnk6
908	4931406C07Rik
909	Ap1ar
910	Enoph1
911	Kifap3
912	Cep57
913	Tipin
914	Hacd3
915	Lrwd1
916	Akr1e1
917	Ripor1
918	Eif2d
919	Igfbp4
920	Fance
921	Smpd1
922	Acp6
923	Rmnd5a
924	Ipo4
925	Lrpprc
926	Xylt2
927	H2-Oa
928	Ighm
929	Wdr3
930	Sbf2
931	Cd79b
932	Tubgcp2
933	Mtr
934	Gm26782
935	Bcl2l12
936	Zbtb1
937	Tubg1
938	Aaas
939	Kti12
940	Soga1
941	Ncbp1
942	Ulk2
943	Nol11
944	Rmnd1
945	B4galt6
946	Ndrg3
947	Yae1d1
948	Apmap
949	Ezh2
950	1110032A03Rik
951	Zmynd19
952	Slc9a9
953	Pros1
954	Cluh
955	Fdx1
956	Rrp9
957	Wdr36
958	Top2a
959	Kpna2
960	Rrs1
961	Cdca8
962	Timm9
963	Rdm1
964	Tpgs2
965	Wdr83
966	Cbx5
967	Ppif
968	Pnpo
969	Rif1
970	Suclg2
971	Pclaf
972	Vav2
973	Tomm40l
974	Sergef
975	Mfng
976	Tyw1
977	Arhgap5
978	Map3k4
979	Psat1
980	Pstk
981	Dmac2
982	Nudt16
983	Uxs1
984	Pitrm1
985	Haus4
986	Dnaaf3
987	Scn1b
988	Ints4
989	Ints3
990	Cadm1
991	Nif3l1
992	Mzt2
993	Ogfod3
994	Mettl1
995	Letmd1
996	Sgsh
997	Il2ra
998	Mettl16
999	Pinx1
1000	Yars2
1001	Gpr180
1002	Slc35b4
1003	Decr1
1004	Abhd15
1005	Tk1
1006	Slc12a7
1007	Pold1
1008	Dkc1
1009	Wdr12
1010	Spout1
1011	Traf5
1012	Bcl2
1013	Ecsit
1014	Elac2
1015	Crls1
1016	Nol9
1017	Prmt5
1018	Gpr157
1019	Htra4
1020	Clpb
1021	Chek2
1022	Gpx3
1023	Tpx2
1024	Rfc4
1025	Pctp
1026	Rpusd4
1027	Suv39h1
1028	Birc5
1029	Ogg1
1030	Wdr46
1031	Slc2a8
1032	Map2k5
1033	Ltc4s
1034	Col14a1
1035	B4gat1
1036	Uqcc1
1037	Plxdc2
1038	Gpr89
1039	Pdcd11
1040	Mlycd
1041	Hddc2
1042	Syt11
1043	Igf1
1044	Zbtb38
1045	Ivd
1046	Eef2k
1047	Gdpd5
1048	Eif2b3
1049	Cenpw
1050	Dis3l
1051	Pard6a
1052	Asf1b
1053	Rhbdd3
1054	Tanc2
1055	Msto1
1056	Usp10
1057	Gatc
1058	Gmds
1059	Aco1
1060	Wdr75
1061	Psph
1062	Naa10
1063	Coprs
1064	Ipo13
1065	Zfp560
1066	Gtf2h4
1067	Vcam1
1068	Mrpl47
1069	Aasdhppt
1070	Vwa8
1071	Aven
1072	Arhgap39
1073	Prps2
1074	Gatb
1075	Bphl
1076	Xpo5
1077	Racgap1
1078	Isoc2a
1079	Tyms
1080	Slc52a2
1081	Ccdc134
1082	Wdr11
1083	Zfp90
1084	Dusp19
1085	Myc
1086	Tmem250-ps
1087	Scamp5
1088	Pla2g12a
1089	B3galnt1
1090	Tmem9
1091	Dtd2
1092	Gm5086
1093	Paqr7
1094	Nup93
1095	Rpa2
1096	Heatr3
1097	Noa1
1098	Gm31597
1099	Nol6
1100	Hectd3
1101	Arl10
1102	Ube2c
1103	Gnpnat1
1104	Ift43
1105	Mvk
1106	Pwwp3a
1107	Morc2a
1108	Snap47
1109	Camk2n1
1110	Trp53bp1
1111	B230118H07Rik
1112	Nudt1
1113	Ints10
1114	Prune2
1115	Zfp318
1116	Prpsap2
1117	Tubgcp5
1118	Acss1
1119	Erh
1120	Lrrcc1
1121	Tspyl2
1122	Rrp8
1123	Cdk10
1124	Hirip3
1125	Gpr160
1126	Mettl26
1127	Nup43
1128	Chaf1a
1129	Mthfd1
1130	Dph5
1131	Creg2
1132	Wdr77
1133	Enc1
1134	Cfap298
1135	Mcrip2
1136	Mcat
1137	Klrb1b
1138	Pmm1
1139	Endog
1140	Nme6
1141	Prr12
1142	N6amt1
1143	Slc39a13
1144	Thop1
1145	Txndc16
1146	Rsph3b
1147	Fam149b
1148	Sesn1
1149	Golim4
1150	Polr3e
1151	Espl1
1152	Haus1
1153	Pdcd4
1154	Lrrc14
1155	Scap
1156	Phlda3
1157	Nomo1
1158	Chd1l
1159	Ubqln4
1160	Sox4
1161	Rpp14
1162	Tbc1d7
1163	Mrps27
1164	Gstm5
1165	Fchsd2
1166	Cryba4
1167	Xrcc6
1168	Nme4
1169	Zbtb20
1170	Ncapd3
1171	Abcb1b
1172	Htra3
1173	Eogt
1174	Serpine2
1175	Tmem39b
1176	Zdhhc8
1177	Metrn
1178	Sars2
1179	Mettl17
1180	Decr2
1181	Morn2
1182	Them6
1183	Acsf2
1184	Tnfsf8
1185	Ncapd2
1186	Cyp27a1
1187	Cdca3
1188	Faap24
1189	Apoo
1190	Chd6
1191	Tmem238
1192	Cby1
1193	Dimt1
1194	Sema4c
1195	Apbb2
1196	Mib2
1197	Terf2
1198	Haao
1199	Fadd
1200	Spg20
1201	Spc24
1202	Oxld1
1203	Prmt3
1204	Mrrf
1205	Ptdss2
1206	Spata5
1207	Zfp64
1208	Gm21860
1209	Tmem237
1210	BC017158
1211	Hells
1212	Sh3pxd2a
1213	Uhrf1
1214	Mdc1
1215	Nup188
1216	Nt5c3b
1217	Acad9
1218	Ints5
1219	Zfp691
1220	Utp20
1221	Zfyve21
1222	Lyrm9
1223	Dusp23
1224	Cpped1
1225	Bcs1l
1226	Dnajc18
1227	Tmem221
1228	Gcdh
1229	Nckap5l
1230	Mfsd13a
1231	Ndufaf6
1232	Gemin5
1233	Gnpda2
1234	Mtg1
1235	Grwd1
1236	Ppp1r12b
1237	Lrrc45
1238	Tgfb3
1239	Grap2
1240	Thap12
1241	Car9
1242	Prmt7
1243	Usp30
1244	Gm10134
1245	Rad51d
1246	Smyd2
1247	Zfp386
1248	Timm21
1249	Fam234b
1250	Ampd2
1251	Lilra5
1252	Ccna2
1253	Gkap1
1254	Rida
1255	Pecam1
1256	Apoc1
1257	Mecr
1258	Gpatch4
1259	Nckipsd
1260	Pcnx4
1261	Tmem107
1262	Nubpl
1263	Bysl
1264	Rrm2
1265	Aurkb
1266	Phtf1
1267	Cdc23
1268	Cmss1
1269	Zfp362
1270	Dolpp1
1271	Cxcr3
1272	Cox10
1273	Padi2
1274	Lmnb2
1275	Deaf1
1276	C1qtnf12
1277	Gemin6
1278	Acvr1
1279	Fra10ac1
1280	Rars2
1281	Dnaaf2
1282	Retsat
1283	Ankrd39
1284	Bach2os
1285	Slc35a1
1286	Osbpl1a
1287	Cd300e
1288	D6Wsu163e
1289	Mag
1290	Nup37
1291	Nprl3
1292	Fggy
1293	Ndufaf5
1294	L3mbtl2
1295	Polr3d
1296	Pex3
1297	Abcd4
1298	Med22
1299	Cul9
1300	Polr1a
1301	Enox2
1302	2810006K23Rik
1303	A930005H10Rik
1304	Zbtb4
1305	Ttc3
1306	Coq4
1307	Pde7a
1308	Helz
1309	Efemp2
1310	Zranb3
1311	Fdxr
1312	Riox1
1313	Dis3
1314	Pkd1
1315	Rpl36a-ps1
1316	Cdkal1
1317	Aldh7a1
1318	Hist1h2ae
1319	Supt3
1320	Cbr4
1321	F8a
1322	Mad2l1
1323	Poglut1
1324	Cela1
1325	Ears2
1326	Ccnb2
1327	Man2a2
1328	Adamts10
1329	Zfp704
1330	Prim1
1331	Paqr4
1332	Habp4
1333	Rcc1
1334	Fem1a
1335	Tsr1
1336	Atpaf1
1337	Prps1
1338	Sclt1
1339	Pxdc1
1340	Tmem184c
1341	Arap3
1342	Kiz
1343	Akap11
1344	Mdn1
1345	Gpd1l
1346	Tdp1
1347	Lipo3
1348	Zbed3
1349	Ankrd9
1350	Recql
1351	Tm7sf2
1352	B9d1
1353	Rpap2
1354	Gpr162
1355	Fbxo8
1356	Haus5
1357	Mipep
1358	Coq3
1359	Ppcs
1360	Smarcal1
1361	Pkmyt1
1362	Gm43351
1363	Gstk1
1364	Tsen54
1365	Ttf2
1366	2410002F23Rik
1367	Ncaph
1368	Ccar2
1369	Dcaf4
1370	Yipf2
1371	Ftsj1
1372	Gm4316
1373	Elp3
1374	Jmjd8
1375	Zmat3
1376	Slc4a8
1377	Pcca
1378	Polr3h
1379	Dhcr7
1380	Cdkn2c
1381	Arl6
1382	Fam78a
1383	Fam210b
1384	Haus7
1385	Mthfsd
1386	Gbp2b
1387	Cmtm4
1388	Cad
1389	Inpp4b
1390	Cenpe
1391	Smyd5
1392	Gm38843
1393	Qpct
1394	Prr3
1395	Ttyh2
1396	Gstz1
1397	Mfsd3
1398	Wdr24
1399	Kptn
1400	Trit1
1401	Macrod1
1402	Bpnt1
1403	Cenpt
1404	Cd320
1405	Ldlrad4
1406	Snhg16
1407	Cluap1
1408	Spint2
1409	Gemin2
1410	Galnt12
1411	Trim37
1412	Fasn
1413	Asb2
1414	Msh2
1415	Nxpe5
1416	Snta1
1417	Nup210
1418	Gba2
1419	Fbxw9
1420	Cnpy4
1421	Kdsr
1422	Alg2
1423	Ttc28
1424	Smco4
1425	Ndor1
1426	Limk1
1427	Rnf150
1428	Pskh1
1429	Iqce
1430	Slc10a7
1431	Adck5
1432	Slc46a1
1433	Ube2t
1434	Ankrd24
1435	Rhod
1436	H2-Ob
1437	Gpr34
1438	Ropn1l
1439	Tmem245
1440	Kcnq1ot1
1441	Slc39a10
1442	Nostrin
1443	Speg
1444	Ncdn
1445	Tspan33
1446	Ankmy2
1447	Loxl3
1448	Ppargc1b
1449	Gab3
1450	Gstt2
1451	Clec9a
1452	Folr2
1453	Ganc
1454	Gas8
1455	Rtl5
1456	Rpap3
1457	Ppp3cc
1458	Cd99l2
1459	Tcf19
1460	Wdr34
1461	Cenpf
1462	Ssx2ip
1463	Mmp2
1464	Fuz
1465	Klrd1
1466	Pusl1
1467	2510002D24Rik
1468	Metap1d
1469	Qrsl1
1470	Bub1b
1471	Bhlhe41
1472	Prim2
1473	Snhg4
1474	Ttll1
1475	Lima1
1476	Vps33b
1477	Nudt6
1478	Ccdc61
1479	Zc3h7b
1480	Tfpi
1481	Klhl22
1482	Gpatch1
1483	Cep68
1484	Polrmt
1485	2900026A02Rik
1486	Gal3st4
1487	Actr6
1488	Trmt2b
1489	Trmt61a
1490	Enpp1
1491	Ints6l
1492	Maml2
1493	Cptp
1494	Zfp839
1495	P2ry10
1496	Mtmr1
1497	Adat2
1498	Cdca7l
1499	Kif22
1500	Klc2
1501	Lpin1
1502	Ppat
1503	Cetn4
1504	Aldh18a1
1505	Ada
1506	Tprn
1507	Pola1
1508	Brms1l
1509	Prag1
1510	Ifrd2
1511	Zfp146
1512	Abca2
1513	Xlr
1514	Sccpdh
1515	Ap4m1
1516	Spc25
1517	Cbfa2t3
1518	Myh10
1519	Tefm
1520	Ndc80
1521	Ppfibp1
1522	Tbc1d31
1523	Tatdn3
1524	Tsr2
1525	Zfp282
1526	Ckap2l
1527	Nle1
1528	Mettl2
1529	Cp
1530	Taco1
1531	Zfp280d
1532	Alg12
1533	Knstrn
1534	Pdgfc
1535	Dennd2d
1536	Abitram
1537	Dolk
1538	Ctla2a
1539	Smyd3
1540	Plk4
1541	1-Sep
1542	Zfp422
1543	Eef1aknmt
1544	Gne
1545	Pde4a
1546	Abcg3
1547	Prkar1b
1548	Prc1
1549	Wdr4
1550	Noc3l
1551	Ccdc191
1552	Adgrg5
1553	C030006K11Rik
1554	Dhodh
1555	Dpp4
1556	Cep19
1557	Nup107
1558	Neurl2
1559	Flt3
1560	Nusap1
1561	Ddx31
1562	Hibch
1563	Serpinb6b
1564	Smpd4
1565	Cfh
1566	Gm28417
1567	Cntln
1568	Prepl
1569	Fbxl4
1570	Adam19
1571	Dcun1d2
1572	Fastkd2
1573	Lrrc61
1574	Kif11
1575	Tigar
1576	Accs
1577	Neurl4
1578	Slc7a5
1579	Klra17
1580	Gm45716
1581	Ift74
1582	Fahd2a
1583	Rpap1
1584	Ccdc181
1585	1110051M20Rik
1586	Pradc1
1587	Gins1
1588	Rabgap1l
1589	Poc1a
1590	Kank3
1591	Sgsm3
1592	1700025G04Rik
1593	Fam219b
1594	Mtrf1
1595	Pick1
1596	Uros
1597	E2f6
1598	Itgae
1599	Plk1
1600	Fam214a
1601	Rfng
1602	Cdc20
1603	Rad51ap1
1604	Rtl8c
1605	Glcci1
1606	Atp23
1607	Psmc3ip
1608	Zfp809
1609	Phgdh
1610	Meis3
1611	Supv3l1
1612	Cep131
1613	Zfp219
1614	P3h3
1615	AI427809
1616	Ttll12
1617	Nthl1
1618	Hspe1-rs1
1619	Ccdc91
1620	Ptcd3
1621	Bloc1s5
1622	Patz1
1623	Rcc1l
1624	Rad51
1625	R3hcc1
1626	Cnnm3
1627	Sparc
1628	Hars2
1629	Dars2
1630	Zfp692
1631	Hdhd5
1632	Pparg
1633	Npl
1634	Slc46a3
1635	Tmem143
1636	Zfp810
1637	Cenps
1638	Rpusd1
1639	Copz2
1640	Tbc1d10c
1641	Zfp472
1642	Sdhaf3
1643	Tbc1d12
1644	Knl1
1645	Ttc27
1646	Ank
1647	Clspn
1648	Anln
1649	Csad
1650	Aurka
1651	Tbc1d4
1652	Pgm2l1
1653	Wdhd1
1654	Angptl4
1655	Kifc1
1656	Ltbp3
1657	Prmt6
1658	Poglut3
1659	Asrgl1
1660	Epb41l3
1661	Jup
1662	Lhpp
1663	Mcph1
1664	Cox6a2
1665	Surf6
1666	Tmem218
1667	Ipo11
1668	Zfand1
1669	Lrba
1670	Slc9a7
1671	Srbd1
1672	Gm14325
1673	Guf1
1674	Clec2i
1675	Mccc2
1676	Crim1
1677	Mettl22
1678	B4galt4
1679	Dhx33
1680	Nudt7
1681	Thg1l
1682	Zfp367
1683	Cdc45
1684	Jade1
1685	Telo2
1686	Ddx51
1687	Nat10
1688	Dnaaf5
1689	Dlgap5
1690	D2hgdh
1691	Fbxo21
1692	Tkfc
1693	Psd3
1694	Xpo4
1695	Polk
1696	Kif23
1697	Trmt5
1698	Trmt10b
1699	Gsg1
1700	Pvt1
1701	Stat4
1702	Xcr1
