# Supplementary material for: STING agonist-loaded, CD47/PD-L1-targeting nanoparticles potentiate antitumor immunity and radiotherapy for glioblastoma
Source: Nat Commun. 2023 Mar 23;14:1610. doi: 10.1038/s41467-023-37328-9 (PMC10036562; doi:10.1038/s41467-023-37328-9)
Supplement: Supplementary file 6 — Supplementary dataset 2 [file 41467_2023_37328_MOESM6_ESM.csv]

Full list of genes that are upregulated in TAMCs
	RT	Combo
0	Tmem176b	Saa3
1	H2-Eb1	Slpi
2	Cd74	Gm13822
3	H2-Aa	Oasl1
4	Trf	Nos2
5	Cd81	Rsad2
6	Cd83	Slfn4
7	H2-Ab1	Cmpk2
8	Fn1	Cxcl10
9	Cx3cr1	Ifit1
10	Thbs1	Isg15
11	Selenop	Sell
12	Clec4n	Ifit1bl1
13	Il1b	Acod1
14	Lyz2	Il15ra
15	Rgs10	Ly6c2
16	Anxa3	Ifit3
17	C1qa	Isg20
18	Apoe	Socs1
19	Ifngr1	Ifit2
20	Otulinl	Ccl2
21	Dab2	Ifi44
22	Kctd12	Usp18
23	Man2b1	Ifi205
24	mt-Nd4l	Ccl7
25	Ccl6	Ifi206
26	Ypel3	Ccl5
27	Gdi2	Ifi213
28	C1qb	Ifit3b
29	Nr4a1	G530011O06Rik
30	Adgre1	Ifi208
31	Itgb5	Iigp1
32	Cd9	Gm4951
33	H2-DMb1	Phf11d
34	Gusb	Tnf
35	Csf1r	Plac8
36	C1qc	Gbp5
37	Ucp2	Xaf1
38	Cfp	Batf2
39	mt-Cytb	Ifi209
40	Rpl3	Phf11a
41	Lpcat2	Ccl12
42	Gsn	Ccl4
43	Plbd1	Ifi211
44	Cd300c2	Oas3
45	Eef2	H2-Q6
46	Cd14	Clec4e
47	Gm2a	Slfn1
48	mt-Nd1	Oas1g
49	Pld4	Phf11b
50	Ifitm2	AA467197
51	Tkt	Zbp1
52	H2-DMa	Hmox1
53	Hexb	Calhm6
54	Npm1	Fam241a
55	Cst3	Daxx
56	Fcgr2b	Herc6
57	Tgfbi	Ifi204
58	Rpl10a	Ms4a4c
59	H2afz	Igtp
60	Btg2	Rtp4
61	Hexa	Cd274
62	Rpl12	Sp140
63	Ctsa	Irgm1
64	Ywhah	Peli1
65	Rps2	Oasl2
66	Actg1	Ly6a
67	Rps4x	Nfkbia
68	Rpl14	Sod2
69	Hsp90b1	Ube2l6
70	Lcp1	Ifih1
71	Rps3a1	Gbp2
72	mt-Co3	Ifi47
73	Unc93b1	Gbp6
74	Rpl4	H2-Q7
75	Rpsa	Slfn2
76	Laptm5	Irf1
77	Eef1b2	Cflar
78	mt-Atp6	Ly6i
79	Eef1a1	AW112010
80	Rps11	Tnfaip3
81	Rpl36a	Gch1
82	Rplp0	H2-T22
83	Rack1	Irf7
84	Tmsb4x	Glrx
85	Fcgr3	Cd40
86	Rps21	Higd1a
87	Rps8	Hk3
88	Rpl8	Gng12
89	Slc25a3	Cd300lf
90	Ybx1	Ifi27l2a
91	Rpl10	Il18bp
92	Rpl7	Ifi203
93	Rpl6	Txn1
94	Rps3	Oas1a
95	Rps28	Card19
96	Rpl37a	Mndal
97	Rps13	Slc31a2
98	Ppia	Cfb
99	Rpl13	Ifi35
100	Rpl21	Stat2
101	Rps29	Slamf7
102	Rps7	Parp14
103	Rps26	Ifitm3
104	Rpl11	Trim30a
105	Rpl15	AB124611
106	Rps16	Pnp
107	Rpl39	Prdx6
108	Rps27a	Tmsb10
109	Rplp1	Sp110
110	Rps9	Znfx1
111	Rpl23	Tspo
112	Rpl37	Lilr4b
113	Rpl35a	H2-T23
114	Rpl28	Tor3a
115	Rps10	Cycs
116	Ptma	Bst2
117	Ly86	Ifi207
118	Acp5	Cstb
119	mt-Co2	Grina
120	Nr4a2	Esd
121	mt-Nd2	Prdx5
122	Tubb5	Capg
123	Eif3f	H2-Q4
124	Rpl30	Gm42418
125	Ckb	AI413582
126	Rpl13a	Selenow
127	Myh9	Tpi1
128	Camk1	Gapdh
129	Rpl7a	Fgl2
130	Coro1a	Msrb1
131	Got1	Chmp4b
132	Pltp	Trafd1
133	Gpr171	Cox17
134	Cd72	Psmb10
135	Rpl32	Lilrb4a
136	Hnrnpa1	Psme2
137	Erp29	Rsrp1
138	Rps25	Ms4a6d
139	Tgfb1	Psmb9
140	Rpl5	Fcgr1
141	Cd300a	Plin2
142	H3f3a	Lgals3
143	Clta	B2m
144	Slc25a5	Ms4a6c
145	Atp5g2	Psmb8
146	Hsp90ab1	Pkm
147	Fcgrt	H2-K1
148	Ddx5	Aldoa
149	Rpl22	Sem1
150	Gnai2	Tmbim6
151	Itgax	Cyba
152	Serbp1	Ly6e
153	Rps15a	Rnf213
154	CAAA01147332.1	Atp6v1g1
155	Asah1	Samhd1
156	Atp5b	Lars2
157	Psap	Gbp4
158	Atp1a1	Cd180
159	Atpif1	Sp100
160	Olfml3	Trim30b
161	Aldh2	Chil3
162	Eef1d	Scand1
163	Pde4b	Slfn8
164	Hnrnpl	F10
165	Tcn2	4930430E12Rik
166	Gltp	Slfn5
167	Nrros	Helz2
168	Rpl17	Gbp3
169	Eva1b	Hp
170	Rps5	Casp4
171	Vegfa	Rrbp1
172	Pdia3	Xdh
173	Glul	Gm36161
174	Cotl1	H3f3b
175	P4hb	5-Mar
176	Pmepa1	Mif
177	Ppp1ca	1600014C10Rik
178	Coro1b	Gpnmb
179	Clec4a1	Upp1
180	Cnn2	Tgtp2
181	Herpud1	Fpr2
182	Serinc3	Bnip3
183	Sptssa	Tax1bp1
184	Dbi	Nmi
185	Cox7a2l	Lgals3bp
186	Nap1l1	Znhit1
187	Tm6sf1	Parp10
188	Oaz1	Irgm2
189	Gpx1	Tor1aip2
190	Rps17	Tap1
191	Sfpq	Lgals9
192	Cnbp	Vamp8
193	Eef1g	Ass1
194	Rpl22l1	Bst1
195	P2ry6	Themis2
196	Irf2bp2	Gm20559
197	Ntpcr	Cited2
198	Neurl3	Nampt
199	F11r	Gbp7
200	Rps18	Slc31a1
201	Fosb	Klf6
202	mt-Nd4	Rnaset2b
203	Mmp14	Lcn2
204	Arpc4	Dhx58
205	Eif3a	Cd69
206	Clec4a2	Ctsb
207	Prdx2	AY036118
208	Vcp	Mxd1
209	Glud1	Il1rn
210	Clec4a3	Nupr1
211	Atp2b1	Trim30c
212	Selenof	Pycard
213	Eif3h	Pttg1
214	Gna12	Ldha
215	Itm2c	Tmbim4
216	Rtcb	Jun
217	Hmgn1	Cndp2
218	Hmgb1	Cd38
219	Hnrnpa2b1	Tarm1
220	Pdia6	Ddx60
221	Pgls	Usb1
222	Tmem119	Plk2
223	Cct4	Hilpda
224	Cytip	Eno1
225	Eif4b	Syf2
226	Nfe2l2	Rnf19b
227	Lgmn	Ninj1
228	Cltc	Sdc3
229	B4galnt1	Dusp1
230	Tgfbr1	Zfp36
231	Comt	Gna13
232	Tmem176a	Anxa2
233	Atp5a1	Ier3
234	Rgs2	Ch25h
235	Hnrnpa3	Abcg1
236	Lgals1	Gm21188
237	Fcrls	Mdm2
238	Eif3i	1810037I17Rik
239	mt-Nd3	Clcn7
240	Atp5c1	Cnih4
241	Syngr2	Gla
242	Slc25a39	Atf3
243	Taldo1	Nt5c3
244	Rpn1	Dop1b
245	Arrb2	Samd9l
246	Marcks	Hopx
247	Vsir	Pgam1
248	Hnrnpf	Ccl3
249	Snx5	Rnh1
250	Hnrnpab	Aftph
251	Ncl	Treml2
252	Idh2	Casp1
253	Canx	Il27
254	Naca	Tor1aip1
255	Arhgap45	Trim30d
256	Runx3	Pou3f1
257	Csk	Stat1
258	Spint1	Clec2d
259	Rassf4	Rab5if
260	Cct2	Tmem140
261	Itga9	Slc28a2
262	Cebpa	Dtx3l
263	Tnfaip8	BC147527
264	Ncf1	Carhsp1
265	Tle5	Rgcc
266	Btg1	A530040E14Rik
267	Colgalt1	Ddx58
268	Ssh2	Stx11
269	Pold4	Snx10
270	Plaur	Rhov
271	Itga6	Slc16a3
272	Cct5	Cd47
273	Rab3il1	Mlkl
274	Ppfia4	Fndc3a
275	Ms4a7	Ilrun
276	Impdh2	Zup1
277	Cyth4	Hspa1a
278	Ctsh	Parp12
279	Epn1	Mpp1
280	Rps6	Oas2
281	Uqcrh	Psma7
282	Ctsc	Ogfr
283	Pebp1	Ift172
284	Pla2g15	N4bp1
285	Atp5d	Inhba
286	Hnrnpk	Chmp2a
287	Snx9	Plaat3
288	Ccni	Irf2
289	Hnrnpu	Klrk1
290	Prkcd	Cst7
291	Myadm	Gpr141
292	Sla	Ms4a6b
293	Ddost	H2-T24
294	Calr	Serpina3g
295	Pfdn5	Slc25a37
296	Crip1	Pstpip1
297	Tecr	Sertad1
298	Pdlim4	Rnf149
299	Scarb2	Tiparp
300	Grasp	Cggbp1
301	Crtc3	Psmd8
302	mt-Atp8	Pfkfb3
303	Nr4a3	Mthfr
304	Lmna	Il15
305	Mt1	Eif4ebp1
306	Tmem123	Ptafr
307	Daglb	Epsti1
308	H2afv	Clec4d
309	Gng10	Sap30
310	Adam15	Itga5
311	Ccl9	AW011738
312	Parp1	Myd88
313	Eif3l	Csrnp1
314	Gpr65	Trim12a
315	Akr1b3	Socs3
316	Ndufs2	Anxa4
317	Cd48	Adar
318	Itgb1	Pml
319	Mdh1	Sdc4
320	Anp32b	Tmem106a
321	C1qbp	Cdkn1a
322	Hsd17b4	St3gal5
323	Hfe	Idnk
324	Sgk1	Ube2l3
325	Actr3	Txnip
326	Iqgap1	Rap2c
327	Srsf9	Map2k1
328	Nme1	Hpse
329	Inpp5d	Il12rb1
330	Ptpre	Bak1
331	Emd	Fbxl5
332	Arl4c	Hk2
333	Pou2f2	Pcgf5
334	Prpf8	Casp3
335	Hspa5	Ddit3
336	Eif3e	Nfkbib
337	Rpn2	Max
338	Atp6ap1	Glipr2
339	Rnf130	Reep3
340	Cct8	Ppa1
341	Akt1	Gbp9
342	Cpq	Slc2a6
343	Rps6ka1	Tapbpl
344	Plk3	Pirb
345	Cd93	Nod1
346	Ilk	Pgk1
347	Ivns1abp	1110038F14Rik
348	Stk17b	F830016B08Rik
349	Zfp36l1	Cd37
350	Ifngr2	Rnf114
351	Timp2	Rhbdf2
352	Anxa1	Msr1
353	Rcbtb2	Il2rg
354	Cd300ld	Resf1
355	Mapk3	Pfkp
356	Pa2g4	Cept1
357	2410006H16Rik	Apobec3
358	Eif4g1	Stxbp3
359	Zfp36l2	Ppp1r11
360	Dusp5	F7
361	Dnajc3	Sh3bp2
362	Bex3	Zfand5
363	Sirpa	B3gnt2
364	Slc29a1	Nlrc5
365	Ubl3	Dbnl
366	Trim28	Tent5a
367	H1f0	Clic4
368	Cdk2ap2	Ifitm6
369	Alyref	Fas
370	Pld3	Slc7a8
371	Ankrd11	Rasa4
372	Paics	Il18
373	Tlr2	Rab32
374	Fermt3	Car13
375	Susd3	Usp25
376	Apbb1ip	Slc2a1
377	Stmn1	Mov10
378	Tmem59	Mitd1
379	Ifitm1	Tmem184b
380	Cd33	Il3ra
381	Hspa4	Coa5
382	Mrfap1	Parp9
383	Lmnb1	Tmem243
384	Fam107b	Gm5431
385	Bin2	Trim21
386	Stab1	Gm15056
387	Ptgs1	Brd2
388	Ncor2	Slc15a3
389	Bmyc	Rapgef2
390	Ppp1r14b	Icam1
391	Cpd	Ppp1r15b
392	Set	Tmem171
393	Abhd17a	Zcchc2
394	mt-Nd5	Cd86
395	Mrc1	Larp1
396	Tep1	S100a8
397	Kdelr1	Cd24a
398	Fbl	Parp11
399	Macf1	Ttc39b
400	Ppm1g	Gde1
401	Fdps	Trim25
402	Cmtm3	Azi2
403	Fgd2	Ier5
404	Tcp1	Ndufs4
405	Zmynd15	Hspa1b
406	Pdia4	Agtrap
407	9-Sep	Tnip1
408	Ccr2	Tgtp1
409	G3bp1	Gm12185
410	Dapk1	Tnfrsf1b
411	Mpc1	Slc23a2
412	Sec11c	Ifi214
413	Sh3bgrl	C130026I21Rik
414	Ifi27	Ero1l
415	Sf3b1	Slc25a22
416	Hspd1	Arid5b
417	Top1	Apod
418	Gas5	Ccdc25
419	Rin3	Klf2
420	Fnbp1	Plekhf2
421	Sdha	Slfn9
422	Flna	Ptges
423	Glg1	Zfp281
424	Pak1	Gyg
425	Mef2a	Lamtor5
426	Selplg	Ppp1r15a
427	Purb	Eif6
428	Scpep1	Eloc
429	Gatm	Uba7
430	Acvrl1	Trim34a
431	Stt3a	Setdb2
432	Tpm4	Dck
433	Oat	Nr1h3
434	Ndfip1	Casp8
435	Rgs1	Il7r
436	Pilra	Jak2
437	Ppp1cc	Rgl1
438	Slc35c2	Fpr1
439	Hnrnpa0	Eif2ak2
440	Tln1	Tdrd7
441	Mybbp1a	Tnfsf10
442	Ncor1	Dcp2
443	Uck2	Mrps18c
444	Slc6a6	Ccdc88b
445	Ndufb11	Ms4a8a
446	Chd4	Ogfrl1
447	Rilpl2	9930111J21Rik2
448	Ddx39b	Mthfsl
449	Rbbp4	Slc7a2
450	Creg1	Lgals8
451	Cux1	Zc3hav1
452	Ddb1	Ptger2
453	Calm2	Mrpl54
454	Emc10	Fnip2
455	Rnf13	Mgst1
456	Prkar1a	Tmem192
457	Nucb1	Tagap
458	Tgfbr2	Fmnl2
459	Plxnc1	Sra1
460	Ptp4a2	Ripk2
461	Ybx3	Hsbp1
462	Anp32e	Dram1
463	Arhgap22	Spon1
464	Lipa	B4galt5
465	Fmnl1	Htra2
466	Prcp	Bcl3
467	Fus	Hmga1
468	Cenpa	Clec5a
469	Sh3bp1	Nat9
470	Zfp703	A530032D15Rik
471	Cct7	Ap3s1
472	Anapc11	Anxa7
473	Mef2c	P2ry14
474	Zfhx3	Mien1
475	Stap1	Mt3
476	Ssrp1	Mmp8
477	Nars	Prpf38a
478	Dock8	Mfsd7a
479	Ncf2	Serpina3f
480	Prxl2b	Traf1
481	Cdc37	Psme2b
482	Fosl2	Fbxo6
483	Cmtm7	Pdcd10
484	Rnf187	Pnp2
485	Blnk	Insl6
486	Abhd12	Etnk1
487	Atp13a2	Hcar2
488	Vasp	Ist1
489	Tmed9	Napsa
490	Pim3	Il17ra
491	Tmem273	Stard3nl
492	Ebi3	Ciao2b
493	Glrx3	Szrd1
494	Iscu	Triobp
495	Rogdi	B430306N03Rik
496	Snrnp70	Cd200r4
497	Cdk4	D1Ertd622e
498	Cebpz	Gzmb
499	Tmem37	A930007I19Rik
500	Eif5b	Fabp5
501	Grk2	Ms4a4b
502	Tmed5	Cdkn2d
503	Tprgl	Arid5a
504	Odc1	Ccdc59
505	Mxd4	Morc3
506	Olfm1	Med10
507	Fads1	Fam162a
508	Polr2e	Ywhag
509	Smarca5	Hk1
510	Nop10	Morrbid
511	Fuca1	Rhou
512	Manf	Zfand3
513	Tmbim1	P4ha1
514	Pon2	Prkx
515	Cnpy2	Scarf1
516	Eprs	Stx3
517	Actn1	Gm4841
518	Nab2	I830077J02Rik
519	Axl	Apol9b
520	Mcm3	Rmdn3
521	Epb41l2	Eapp
522	Ptov1	Xist
523	Phb2	Scimp
524	Havcr2	Wars
525	Ppt2	Rab22a
526	Tacc1	Bcl2l1
527	Stk10	Smpdl3a
528	Lpar6	Plpp3
529	Tifab	Gda
530	Prpf19	Mocs2
531	Fam129a	Ppp2r5a
532	Gpr183	Tbk1
533	Uqcrc1	BC028528
534	Sdf2l1	Rin2
535	Ndufb5	Aig1
536	Plcg2	Keap1
537	Rbbp7	Sbno2
538	Sf3b3	Cers6
539	Arhgap4	Prss46
540	Eid1	Mid1
541	Vkorc1	Tlr7
542	Ola1	Gm47242
543	Gstp1	S1pr2
544	Sf3b2	Fanca
545	Siglece	Sar1a
546	Pigt	Zfas1
547	Snhg1	Chpt1
548	Cd63	Gtpbp2
549	Tspan32	Gtf2f1
550	Osgep	2310001H17Rik
551	Park7	Milr1
552	Lrrfip1	Med11
553	Gsto1	Rnf31
554	Mrpl23	Mcemp1
555	Fkbp4	Znrf1
556	Tnfsf12	Marcksl1
557	Dnajb14	Tank
558	Atp6ap2	Dnajb1
559	Ssbp4	Sirpb1b
560	Cxcl14	Zfp800
561	Mgat2	Rnf135
562	Ctbp1	Fbxw17
563	Skp1a	Ccdc71l
564	Fkbp1a	Ankrd37
565	Btbd1	Tifa
566	Serpinb6a	Gypc
567	1110038B12Rik	Arrdc4
568	Srebf2	Mirt2
569	Man1a	Pgm1
570	Ralbp1	Ikbke
571	Man2b2	Dph3
572	Sipa1	Gsr
573	Pip4k2a	Whamm
574	Eif3b	Dtd1
575	Aldh9a1	Gm19705
576	Selenoh	Rnf34
577	Atrx	Pcp4
578	Maz	Trim26
579	Bzw1	Spata13
580	Wdfy4	Cxcl9
581	Gspt1	Snap29
582	Cd302	Dok1
583	Qars	Coro2a
584	Cct6a	Adap2
585	Idh3b	Rbm43
586	Tmem109	Flt1
587	Tm9sf2	Trim12c
588	Npepl1	Katna1
589	Fh1	Cd164
590	Ndel1	Tnfsf15
591	Uap1l1	Polr2g
592	Dock10	Ugcg
593	Arhgap18	4930599N23Rik
594	Cct3	Gm9844
595	Bod1l	Zdhhc18
596	Ctnna1	Ralgds
597	Csnk1e	Gadd45g
598	Acly	Ttc1
599	Pea15a	Sec24b
600	Hpgds	Gatad2a
601	Skil	Htr2b
602	Prpf40a	1110008P14Rik
603	Slc25a28	Asb13
604	Slc38a2	Fbxo4
605	Galnt1	Sgcb
606	Tob2	Plcl2
607	Celf2	Stom
608	Atxn10	Ddit4
609	Atp2a2	Cxcl2
610	Uggt1	Usp15
611	Mbnl1	Pxk
612	Copa	Tra2a
613	Pde3b	Optn
614	Camk1d	Trim56
615	Top2b	Por
616	Aplp2	Atxn7l1
617	Tram1	Sowahc
618	Mtch1	Ptpn2
619	Etfb	Ell2
620	Chd3	Ints12
621	Pten	Fabp7
622	Coq10b	Rnaset2a
623	Zmiz1	Rbpms
624	Hdlbp	Minpp1
625	Kdm2b	Atp11b
626	Snrpf	Agfg1
627	Trem2	Tlr9
628	Tbxas1	Plekhn1
629	Adam10	Slco3a1
630	Vdac1	Xiap
631	Sulf2	Prkrip1
632	Ctnnb1	Tlk2
633	Ccnd1	Rgs14
634	Fubp1	Tuba1c
635	Ech1	4930453N24Rik
636	Sec62	C4b
637	Ldb1	Vcpip1
638	Aamp	Aida
639	Cbx3	Plau
640	Smarcc1	Tmed1
641	Vgll4	Tmem104
642	Il21r	Csf1
643	Dennd4a	Arel1
644	Ttyh3	Abtb2
645	Eif4ebp2	Tigd2
646	Pepd	Tnfsf9
647	Hsd17b12	Adam8
648	Sox4	Blcap
649	Tmed3	Mafk
650	Tufm	4933412E12Rik
651	Ms4a4a	Gca
652	Dctpp1	Mul1
653	Tm9sf3	Tent4a
654	Bptf	Otud1
655	Smc1a	Tmem38b
656	Ncstn	Hdc
657	Isyna1	Aldh1b1
658	Pygl	Rab19
659	Hvcn1	Noc4l
660	Slc1a5	Gfap
661	Snrpa	Nrg4
662	Nagpa	Met
663	Snx17	Gzma
664	Nin	Sco1
665	Fli1	Scnm1
666	Cks1b	Sntb2
667	Pbrm1	Plekhm1
668	Arl6ip5	Akt3
669	Micos13	Wdfy1
670	Mbd3	Gm16867
671	Ipo7	Cdc42ep4
672	Nrp1	Fam53c
673	Cat	Pstpip2
674	Dhx9	Chchd6
675	Slc35b2	Dubr
676	Man1c1	Cblb
677	Stub1	Plpp1
678	Igfbp4	Adgb
679	Prmt1	Il6
680	Paf1	Chchd10
681	Mcm6	Gbp10
682	Cuedc2	Dusp2
683	Lpcat1	Fabp3
684	Agpat3	Trim14
685	Dnase2a	Mthfd2
686	Ahnak	Bbc3
687	Tpp1	Gpr84
688	B3gnt8	Zbtb7b
689	Cln6	Gm49662
690	Esyt1	Serpine1
691	Itgav	Lipg
692	Rcn2	Map3k8
693	Gramd1a	Aim2
694	Trp53	B230307C23Rik
695	Prkcb	2310022A10Rik
696	Mxi1	Cyfip2
697	Mcm7	Ctsk
698	Arhgef1	Zc3h7a
699	Slk	Naa25
700	Nfatc1	Malt1
701	Numa1	BC051226
702	Nenf	Rnd1
703	Mospd3	Stra6l
704	Rnase4	Inpp1
705	Mapk14	Dusp28
706	Nipbl	Gm36043
707	Apex1	Plagl1
708	Mogs	Iqsec1
709	Entpd1	Bbx
710	Ighm	Sectm1a
711	Pbxip1	Slc6a8
712	Myo9b	Taf7
713	Ubn1	Mefv
714	Dut	Tbc1d13
715	Kcnn4	Phf11c
716	Hectd1	Gmfb
717	Cnpy3	Ascc3
718	Abcc3	Ggct
719	H2afx	Arfgef1
720	Rsu1	Gm21860
721	Bmp2k	Plxnd1
722	Capn2	Lhx2
723	Pf4	Tmem67
724	Foxn3	Fez2
725	Myo5a	Gosr1
726	Isy1	Itpr1
727	Htra3	Mir155hg
728	Nsun2	St3gal1
729	Cyp51	Adprm
730	Imp3	Ttr
731	AI506816	Unc13d
732	Hebp1	Cln5
733	Ptpa	Smg7
734	Mgat4b	Ly6c1
735	Snap23	Id1
736	R3hdm4	Fblim1
737	Slc25a33	Cemip2
738	Hdac2	Mir22hg
739	Idh3g	Slc44a2
740	Kras	Il2ra
741	Sh3pxd2b	Apool
742	Ptbp1	Igf2bp2
743	Rnaseh2c	Gm34643
744	Vars	P2ry13
745	Rock1	Sdc1
746	Eif3d	Apaf1
747	Ptges3	Pold3
748	Rassf3	Rnf25
749	Ppm1m	Naa80
750	Stard9	Rubcnl
751	Lta4h	Aifm2
752	Ube3a	Abcc5
753	Dhrs3	Olfr56
754	Mcrip1	Vcan
755	Bri3bp	Mtm1
756	Elmo1	Bcl9
757	Map4k4	Serpinb8
758	Cerk	Gm14199
759	Smc3	Hsh2d
760	Stt3b	Med31
761	Hnrnpr	A630012P03Rik
762	Xylt1	Cdc42ep2
763	Akr7a5	Fgd6
764	Batf3	Msantd3
765	Zswim6	Tppp3
766	Txndc5	Gm4070
767	Abca1	Leng1
768	Qdpr	Gm11131
769	Emc2	Traf2
770	Ndufv1	E430024P14Rik
771	Git2	Ppp1r3b
772	Cttnbp2nl	Pde7b
773	Pink1	Adora2a
774	Pdgfa	Gpat3
775	Plbd2	Plp1
776	Ndufs8	Arhgef37
777	Eif4g3	Il1a
778	Ogdh	Pdk3
779	Mmd	Atg12
780	Glrx5	Arl4a
781	Emb	Gm7160
782	Syk	Prss50
783	Mvb12b	Arg2
784	Tmem51	Atxn7l3
785	Ptprj	Gm10053
786	Gtf2i	Kctd6
787	Khdrbs1	Gm46224
788	Sec61a1	Apol9a
789	Pik3r1	Cdyl
790	Mpp6	Hist1h2bc
791	Atp13a3	Gm14636
792	Rrm1	Rybp
793	Sptan1	Gm32089
794	Ethe1	Mbp
795	Ifnar1	Ppp1r12b
796	Smc4	Serpine2
797	Ap1b1	Clic5
798	Kif5b	Cpeb4
799	Trim47	Vamp5
800	Bcas2	Ifnb1
801	Tmco1	Rcan1
802	5031439G07Rik	Creb3l1
803	Ramp1	9330175E14Rik
804	Hyou1	Tmem80
805	Eif2s3y	Gm807
806	Tcf3	Dgat2
807	Mlec	Mocos
808	Cenpb	Lrrk2
809	Anapc5	Ankrd66
810	Ankrd44	Vps54
811	Emilin1	Gm9733
812	Mcm5	Mobp
813	Emg1	Gem
814	Map3k1	Ltb4r1
815	Txndc15	Adora3
816	Hnrnpll	Traf3
817	Rcsd1	Stx16
818	Nhp2	Oas1c
819	Eif2s1	Orm1
820	Cers5	Gm13012
821	Tmem50b	Armc8
822	Thrap3	Sphk1
823	Wdfy3	Mocs1
824	Kpnb1	Cep85l
825	Acat1	Hrh2
826	Rcc2	Stx2
827	Klhl24	Ccdc180
828	Retreg2	Rbl1
829	Adcy7	Gm16675
830	Qk	Sgms2
831	Atp1a3	Gcc1
832	Nt5dc2	C1rl
833	Selenon	Il10
834	Fam120a	Atg13
835	Mta1	Jag1
836	Dcaf7	Chst1
837	Phb	Stam2
838	Tcf4	Gadd45a
839	Unc119	Traf6
840	Nolc1	Mettl6
841	Tmem147	Ccne1
842	Tbc1d8	Tnfaip6
843	Rxrb	Serpina3n
844	Wdr18	Kdr
845	Klrb1b	Lyrm1
846	Rnf166	Kat2b
847	Ier5l	Fzd7
848	Pald1	Bid
849	Itfg1	Tnfaip8l3
850	Cd101	Zbtb21
851	Pigs	Gys1
852	Nrip1	E130102H24Rik
853	Dbndd2	Gm26626
854	Fundc2	Papss2
855	S100a1	Ppm1k
856	Uvrag	Gm12216
857	Rad21	Tma16
858	Uba2	Inpp5j
859	Akap9	Acyp2
860	Gpcpd1	LTO1
861	Oxa1l	Cgas
862	Pnn	Atf5
863	Ylpm1	Stoml1
864	Gps1	Trib3
865	Leprot	Cd36
866	Cd79b	Apoc1
867	Gpr132	Gm15283
868	Ccdc107	Hist3h2a
869	Mknk2	Plxna1
870	Trim27	Gng11
871	Sae1	AC125149.2
872	H2-Ke6	Spry2
873	Syncrip	Hspa2
874	Srp72	2610002M06Rik
875	Prkch	Asb11
876	Dip2b	Gm49774
877	Lsm2	Cdyl2
878	Vegfb	9930111J21Rik1
879	Pacsin2	Pced1b
880	Zfp106	Morn2
881	Ncoa4	Dbr1
882	Dock4	AW549877
883	Ptpra	Serping1
884	Ddx21	Trem3
885	Rasal3	Gm8369
886	Aph1c	Tmeff1
887	Glb1	Edn1
888	Ctdsp2	Lrrc4
889	Srsf6	Ccdc126
890	Ldhb	Amn1
891	Emp1	Mgarp
892	Icosl	1700012B09Rik
893	Copb1	S100a9
894	Sh2d1b1	Zranb3
895	Bckdk	Exoc3l4
896	Ckap4	Stk35
897	Rasa3	Zfp992
898	Tnfrsf21	Eaf1
899	Gnpda1	Gm31814
900	Phf3	Mmp19
901	Smc6	2310022B05Rik
902	Yeats4	Misp
903	Trerf1	Mier3
904	Vps35	Gm39556
905	Ccdc22	Slc16a1
906	Kif21b	BE692007
907	Cdkn1b	Intu
908	Dcakd	Npy
909	U2af2	Ssc4d
910	Myo1e	Mreg
911	Slc25a10	Mmp27
912	Ahr	Atp10a
913	Smim24	Slc15a2
914	Il16	Sass6
915	Atad2	Art3
916	Slc30a5	F730043M19Rik
917	Rapsn	Asf1a
918	Med29	Gm8797
919	Ganab	Gm19412
920	Clptm1l	A330040F15Rik
921	Atic	Cipc
922	Ccdc102a	5430405H02Rik
923	Cdk1	Tlr6
924	Exosc5	Kalrn
925	Hadh	Ripor2
926	Lfng	Zc2hc1a
927	Trpv2	Pglyrp1
928	Fuca2	Osgin2
929	Snhg15	Rcbtb1
930	Cebpzos	Csprs
931	Ptp4a3	A930015D03Rik
932	Hivep3	2410131K14Rik
933	Rsl1d1	Gm15441
934	Tm9sf1	Ddx4
935	Slc8a1	Pacsin1
936	Hagh	Zfp429
937	Irs2	Prnp
938	Rab7b	Flrt2
939	H2-DMb2	Dusp4
940	Ccar1	Cd177
941	Slc25a4	Zfp984
942	Noc2l	Slc7a11
943	Zfp385a	Akap7
944	AC149090.1	Slc37a3
945	Soga1	D730003I15Rik
946	Naa60	Gm16556
947	Nans	P2ry10b
948	Plod1	Gm33370
949	Lrmp	Gm47507
950	Rdx	Notch4
951	Ccpg1	Ciart
952	Tk1	Myo10
953	Ubald1	Pcgf1
954	Csnk1g2	Sh2d3c
955	Ccdc88a	Rfesd
956	Ap2a2	Ear2
957	St13	Xkr8
958	Slc9a9	Gm26910
959	St8sia4	Cryab
960	Mcm2	Cxcl13
961	Fnta	9530082P21Rik
962	Timm17b	Sfxn5
963	Fam3c	Atp11a
964	Mcm4	Smim40
965	Tgs1	Armcx6
966	Degs1	E030030I06Rik
967	Arhgap31	Tnfrsf23
968	Sh3pxd2a	Plekhg1
969	Ptprs	1700019L13Rik
970	Maf1	Gm26569
971	Tpcn1	Gm16192
972	Prdx3	Phospho1
973	Rragc	Ptgs2os2
974	Smc2	2500002B13Rik
975	Incenp	Gm20496
976	Tspan14	Hyal1
977	Brd1	E230032D23Rik
978	Sigmar1	Trim13
979	Top2a	Cdk14
980	Crtap	Rnf128
981	Retreg1	Soat2
982	Socs6	H2-Q2
983	Pxn	Chic1
984	Gcsh	Dennd6b
985	Amfr	Slc4a8
986	Spsb1	Gm10501
987	Usp9x	Shfl
988	Usp14	Pcsk1n
989	Mapkapk3	Gm13212
990	Pclaf	Slc39a2
991	Nrm	Ace
992	Psmd6	Zbtb5
993	Svil	Rab27a
994	Plekhg3	9930022D16Rik
995	Col14a1	Pex11a
996	Nutf2	Gm15832
997	Tial1	Gm13713
998	Bach1	Zfp456
999	Myo1g	Rgs3
1000	Slc38a10	Arhgap27os2
1001	Chsy1	Zc3h12c
1002	Acsl5	Gm16754
1003	Sec31a	Gm10553
1004	Lrrc59	Angpt2
1005	Src	1500009C09Rik
1006	Prkar2a	Ptgds
1007	Ankrd13a	Spsb4
1008	Dhrs1	Prm1
1009	Rnf180	Gm19684
1010	Lsm6	Plcb1
1011	Fkbp3	Klk6
1012	Wls	Ip6k2
1013	Specc1	Gpr15
1014	Prkra	A930037H05Rik
1015	Uhrf2
1016	Pecam1
1017	Pitpnc1
1018	Zdhhc14
1019	Birc5
1020	Eif2s3x
1021	Ciita
1022	Mri1
1023	Ipo5
1024	Grk6
1025	Scarb1
1026	Far1
1027	Gtpbp4
1028	Nop58
1029	Mapk1
1030	Lactb
1031	Dnajc2
1032	Tsn
1033	Nelfe
1034	Copb2
1035	Cebpd
1036	B230219D22Rik
1037	Ppp3ca
1038	Stip1
1039	Lrp5
1040	Tmem165
1041	Rel
1042	Tubb2a
1043	Cabin1
1044	Nfix
1045	Lman1
1046	Rassf5
1047	Elavl1
1048	Ddx50
1049	Gart
1050	Ubtf
1051	Smarcd2
1052	Rpa1
1053	Dhx15
1054	Acbd6
1055	Nedd9
1056	Rock2
1057	Tpra1
1058	Ube2c
1059	Pip5k1c
1060	Arid1b
1061	Lrch4
1062	Elmsan1
1063	Ptpn7
1064	Klc4
1065	Hook3
1066	Pmvk
1067	Trpc4ap
1068	Mat2a
1069	Mfng
1070	Dmac1
1071	Gaa
1072	Mki67
1073	Tpp2
1074	Hnrnpul1
1075	Chtf8
1076	Arhgef6
1077	Dcxr
1078	Mrpl28
1079	Usp48
1080	Mia3
1081	Ripor1
1082	Insig1
1083	Srsf10
1084	Tpm1
1085	Camk2n1
1086	Smarca2
1087	Ltbp3
1088	Kdelr2
1089	Edem2
1090	Fen1
1091	Rap1gds1
1092	Myo7a
1093	Lrp6
1094	Fam234a
1095	Dazap1
1096	Glo1
1097	Otulin
1098	Nrd1
1099	Bcat2
1100	Ppp1r21
1101	Ddx3x
1102	Zmynd11
1103	Swap70
1104	Taf15
1105	Supt16
1106	Idh3a
1107	Ext2
1108	Npm3
1109	Madd
1110	Eif3g
1111	Tceal9
1112	Gatd3a
1113	Eif2a
1114	Sik1
1115	Spcs3
1116	Cdc42se2
1117	Snrnp200
1118	Dpysl2
1119	Aco2
1120	Mgat5
1121	Acads
1122	Tfdp1
1123	Ddx46
1124	Dgkd
1125	Tomm40
1126	Ppp5c
1127	Dohh
1128	Clns1a
1129	Nudt21
1130	Snd1
1131	U2surp
1132	Huwe1
1133	Ddx3y
1134	Ctc1
1135	Dhx40
1136	Sorl1
1137	0610010K14Rik
1138	Tacc3
1139	Nek7
1140	Samm50
1141	Hadha
1142	Topbp1
1143	Vps51
1144	Rb1cc1
1145	Nt5e
1146	Rbfa
1147	Dnajc9
1148	Mfsd10
1149	Cpsf1
1150	Ube2j1
1151	Nop16
1152	Zmiz2
1153	Fbxo32
1154	Mical1
1155	Map4k1
1156	Ezh2
1157	Nasp
1158	Cdk6
1159	Fbxl6
1160	Pfkfb4
1161	Tlk1
1162	Sf3a1
1163	Msmo1
1164	Umps
1165	Tbl1x
1166	Tbc1d17
1167	Plp2
1168	Idi1
1169	Rpl10-ps3
1170	Eps15
1171	Ap1s2
1172	Nfam1
1173	Rrad
1174	Ssbp3
1175	Pck2
1176	Taf1d
1177	Adss
1178	Dtymk
1179	Usp1
1180	Tyms
1181	Slc25a1
1182	Mertk
1183	Hist1h1c
1184	Epb41
1185	Fem1c
1186	6-Sep
1187	Gtf3a
1188	Plscr3
1189	Ubac2
1190	Lima1
1191	Tax1bp3
1192	Add1
1193	Idh1
1194	Itsn2
1195	Arhgap15
1196	Gpx3
1197	Dynlt3
1198	Abcd1
1199	Emilin2
1200	Mavs
1201	Pigp
1202	Ube2e3
1203	Clasp2
1204	Hlx
1205	Avpi1
1206	Senp6
1207	Map3k14
1208	Trap1
1209	Slc16a6
1210	Hadhb
1211	Nucks1
1212	Tcp11l2
1213	Tcerg1
1214	Klhdc2
1215	Ctcf
1216	Phf14
1217	Clcn4
1218	Eri3
1219	Dok2
1220	B4galt6
1221	Acadm
1222	Pcyt2
1223	Dynll2
1224	Plcb2
1225	Acsf2
1226	Lpgat1
1227	Slc25a17
1228	Hsd17b11
1229	Ash2l
1230	Maf
1231	Cnot1
1232	Zmynd8
1233	Srm
1234	Mtr
1235	Atp2b4
1236	Atp6v0a1
1237	Gm2000
1238	Hhex
1239	Heatr1
1240	Mta2
1241	Tes
1242	Aff4
1243	Pygb
1244	Pxdc1
1245	Acaa2
1246	Tmem141
1247	Atraid
1248	Dlst
1249	Nudt14
1250	Ddx1
1251	Pdcd4
1252	Imp4
1253	Exoc6
1254	Tnks2
1255	Herc2
1256	Rabl6
1257	Arl2bp
1258	Med14
1259	Mprip
1260	Nde1
1261	Tinf2
1262	Alcam
1263	Cdca8
1264	Rnf220
1265	Mtss1
1266	Pum3
1267	Cpsf3
1268	Ppp2r5c
1269	AU020206
1270	Ddhd2
1271	Specc1l
1272	Castor1
1273	Cnih1
1274	Lpp
1275	Cpsf6
1276	Ppid
1277	Jmy
1278	Lpcat4
1279	Timm50
1280	Myc
1281	Slc15a4
1282	Blmh
1283	Vav2
1284	Zfp638
1285	Haus4
1286	Exosc8
1287	Fcho2
1288	Gpaa1
1289	Galnt2
1290	Smarce1
1291	Hip1
1292	Washc5
1293	Lilra5
1294	Trmt1
1295	Bzw2
1296	Abhd15
1297	Snrpa1
1298	Hgsnat
1299	Cdca3
1300	Elovl5
1301	Nsmce4a
1302	Hnrnph1
1303	Cks2
1304	Fam117b
1305	Apc
1306	Ccny
1307	Etv5
1308	Pds5a
1309	Spr
1310	Bcap29
1311	Lrwd1
1312	Trim8
1313	Galc
1314	Nucb2
1315	Cln8
1316	Agpat4
1317	Ssr1
1318	Ddi2
1319	Ubqln2
1320	Rabggtb
1321	Tceal8
1322	Rnf20
1323	Pnpla7
1324	Pycr2
1325	Csnk2a1
1326	Mob3a
1327	Hmgcs1
1328	Stk11
1329	Bicd2
1330	Med25
1331	Gmpr2
1332	Ppan
1333	Shmt2
1334	Tmem106c
1335	Papss1
1336	Padi2
1337	Sfxn3
1338	Mast3
1339	Snx8
1340	Gar1
1341	Eftud2
1342	Washc2
1343	Paox
1344	Map11
1345	Nr2f6
1346	Dctn1
1347	1700037H04Rik
1348	Rab11fip5
1349	Nav1
1350	Nap1l4
1351	Txndc11
1352	Pdlim5
1353	Ern1
1354	Smagp
1355	Ppa2
1356	Rrm2
1357	Ubr2
1358	Wwp1
1359	Gamt
1360	Racgap1
1361	Ece1
1362	Phax
1363	C130050O18Rik
1364	Trim35
1365	Thoc7
1366	Sfxn1
1367	Hells
1368	Xylt2
1369	Prep
1370	Parvg
1371	Atg2a
1372	Utp14a
1373	Abce1
1374	As3mt
1375	Ndufa9
1376	Nudt4
1377	Dbf4
1378	Pes1
1379	Matk
1380	Scoc
1381	Gm5086
1382	Prrc2b
1383	Golim4
1384	Pacc1
1385	Eml3
1386	Ccdc85b
1387	Golga4
1388	Ppp2cb
1389	Gga2
1390	Fmnl3
1391	Cpne3
1392	Dbn1
1393	Aurkb
1394	Chkb
1395	Htatsf1
1396	Trps1
1397	Ap2a1
1398	Ccna2
1399	Ank
1400	Gabarapl1
1401	Glod4
1402	Tipin
1403	Sppl3
1404	Arhgap19
1405	Setx
1406	Ttc3
1407	Slc4a7
1408	Tusc3
1409	Ric8a
1410	Tm7sf3
1411	Cdk5rap3
1412	Tbc1d22a
1413	Fyn
1414	Dcps
1415	Sptbn1
1416	Dpy30
1417	Foxp1
1418	Tbc1d9b
1419	Cherp
1420	Cyp27a1
1421	Sephs2
1422	Srrt
1423	Acbd5
1424	Ddx39
1425	Bgn
1426	Khsrp
1427	Ccdc34
1428	Ugt1a7c
1429	Dhrs7
1430	Cd82
1431	Cish
1432	Nop9
1433	Tle1
1434	Lbr
1435	Anapc2
1436	Mink1
1437	Gtf3c1
1438	Arap3
1439	Sesn1
1440	Prkd3
1441	Irak1
1442	Dusp12
1443	Rai14
1444	Golm1
1445	Efr3a
1446	Myo18a
1447	Usp19
1448	Cd300lb
1449	Gtf2h2
1450	Sqle
1451	Tmem19
1452	Snx30
1453	Tmem97
1454	Ctnnbip1
1455	Akna
1456	Brd3
1457	Pgm2
1458	Def6
1459	Pik3r2
1460	Tmx1
1461	Naglu
1462	Mrtfa
1463	Atg101
1464	Magt1
1465	Actl6a
1466	Nop56
1467	Pik3r5
1468	Baiap2
1469	Usp5
1470	Ncapd2
1471	Tctex1d2
1472	Klrd1
1473	Snrnp40
1474	Txnrd2
1475	Itsn1
1476	Commd8
1477	Naa40
1478	Cbr3
1479	Kmt2c
1480	Asf1b
1481	Mfge8
1482	Gna15
1483	Ccdc47
1484	Aco1
1485	Anln
1486	Zdhhc20
1487	Znrf2
1488	Gas6
1489	Pold1
1490	Errfi1
1491	Rnft1
1492	Pilrb2
1493	Pdha1
1494	Tlr12
1495	Ints3
1496	Rpf1
1497	Ophn1
1498	Tfeb
1499	Trmt2a
1500	Tnfrsf11a
1501	Lmf2
1502	Pik3cg
1503	Elp2
1504	Stx5a
1505	P2rx7
1506	Eps8
1507	Haus8
1508	Dennd5a
1509	Kpna2
1510	Ero1lb
1511	Fasn
1512	Spc24
1513	Nme4
1514	Vps36
1515	Mpnd
1516	Man2a2
1517	Scyl1
1518	Ltc4s
1519	Smim7
1520	Erlin1
1521	Pan3
1522	Kcnq1ot1
1523	Hivep2
1524	Preb
1525	Gdi1
1526	Dkc1
1527	Cryl1
1528	Rpa2
1529	Crat
1530	Wdr46
1531	Glipr1
1532	Rnaseh2a
1533	Nudcd2
1534	Mmp2
1535	Bambi
1536	Tmem131l
1537	Arhgap5
1538	Tmem259
1539	Amz1
1540	Cd80
1541	Thra
1542	Klhl5
1543	Ndrg3
1544	Spty2d1
1545	Calcoco1
1546	Tardbp
1547	Tmem135
1548	Dcaf8
1549	Rmnd5a
1550	Cbr1
1551	Prkaca
1552	Lsm5
1553	Dnajb9
1554	Hirip3
1555	Sh2b3
1556	Tlr1
1557	Cenpe
1558	Mtap
1559	Dpagt1
1560	Calhm2
1561	Trrap
1562	Rinl
1563	Dipk1a
1564	Ap1g2
1565	Vps13b
1566	Arsa
1567	Cep120
1568	Hsf1
1569	Pkmyt1
1570	Rfc4
1571	Gnl3
1572	Pdgfb
1573	Ankhd1
1574	Rassf2
1575	Extl3
1576	Prune2
1577	Syne1
1578	Ncaph2
1579	Map3k2
1580	Akap8l
1581	Sash3
1582	Nsd2
1583	Polr2b
1584	Mrps26
1585	Fdft1
1586	Ptrhd1
1587	Fam91a1
1588	Ei24
1589	Ppcdc
1590	Vps41
1591	Gmps
1592	Bach2
1593	Dpp8
1594	Hint2
1595	Wdr36
1596	Abcg3
1597	Zfp644
1598	Rad50
1599	Gpd2
1600	Tspyl2
1601	Lig1
1602	Srsf1
1603	Dtx3
1604	Asxl1
1605	Ubr5
1606	Atp2c1
1607	Wdr3
1608	H2-Oa
1609	Eci2
1610	Zfp326
1611	Antxr2
1612	Fundc1
1613	Manba
1614	Traf7
1615	Crybg3
1616	Rxra
1617	Lpin1
1618	Ccnt1
1619	Sh3gl1
1620	Runx2
1621	Mt2
1622	Trappc9
1623	Nup85
1624	Ccnb2
1625	Maged1
1626	Mbtps1
1627	Rbm10
1628	Aldoc
1629	Nedd4l
1630	Hs6st1
1631	Mrps6
1632	Tmem181a
1633	Fscn1
1634	Arsb
1635	Bckdha
1636	Cbfa2t3
1637	Vcam1
1638	Myo9a
1639	Orai3
1640	Uhrf1
1641	Gpr162
1642	Cyb5r1
1643	Mfsd14a
1644	Dgat1
1645	Prkacb
1646	Pitrm1
1647	Tbl3
1648	Cdk2ap1
1649	Donson
1650	Cadm1
1651	Fchsd2
1652	P2ry10
1653	Pigk
1654	Nfatc2
1655	Calu
1656	Pdhb
1657	Casp6
1658	2900026A02Rik
1659	Ulk2
1660	Ankrd10
1661	Mib1
1662	Pum1
1663	Enc1
1664	Hmbs
1665	Npc1
1666	Gatad2b
1667	Lrrc58
1668	Akr1b10
1669	Kmt5c
1670	Ilf2
1671	Cib2
1672	Mknk1
1673	Cdca4
1674	Gm4316
1675	Tanc2
1676	Exoc4
1677	Jup
1678	Pts
1679	Hist1h1b
1680	Eif2ak1
1681	Asap1
1682	Arhgap25
1683	Usp2
1684	Phactr2
1685	Dse
1686	Cand1
1687	Kat2a
1688	Fgfr1op
1689	Ggta1
1690	Smco4
1691	Cse1l
1692	Gcn1
1693	Il6ra
1694	Dock7
1695	Mgat4a
1696	Twistnb
1697	Slc39a6
1698	Gmds
1699	Hgf
1700	Wasl
1701	Pofut2
1702	Ndufs1
1703	Rasa1
1704	11-Sep
1705	Rrp1b
1706	Flcn
1707	Abca9
1708	Tead2
1709	Dnmt3a
1710	D16Ertd472e
1711	Ncbp1
1712	Sel1l
1713	Pcm1
1714	Cenpf
1715	Itch
1716	Pex6
1717	Pdlim2
1718	Tbc1d10a
1719	Mad1l1
1720	Slc35a4
1721	Rfc1
1722	Kif23
1723	Cyb561a3
1724	Rdm1
1725	Serpinh1
1726	Alkbh1
1727	Prc1
1728	Rpa3
1729	Hacd3
1730	Dhrs4
1731	Mphosph10
1732	Kifap3
1733	Slc12a6
1734	Rbl2
1735	Zdhhc8
1736	Cald1
1737	Zdhhc6
1738	Rif1
1739	Agap1
1740	Klhdc3
1741	Uhmk1
1742	Hdac3
1743	Rfx7
1744	Stag2
1745	Dpp7
1746	Tnrc6b
1747	Zbtb20
1748	Pde4dip
1749	Arrb1
1750	Pold2
1751	Parp2
1752	Zfp608
1753	Cop1
1754	Ppfibp1
1755	Fmc1
1756	Taf6
1757	Cdkn2c
1758	Pithd1
1759	Hs2st1
1760	Atad2b
1761	Sidt2
1762	Rabep1
1763	Snx29
1764	Slc39a13
1765	Msh6
1766	Chst12
1767	Ipo4
1768	Tbc1d2b
1769	Zfp704
1770	Egr2
1771	Ddx18
1772	Ncapd3
1773	Clcf1
1774	Tmcc3
1775	Ndst1
1776	Cops4
1777	Traf4
1778	Ncoa7
1779	Rnf103
1780	Nup88
1781	Dock11
1782	Tars
1783	Cul5
1784	Dock1
1785	Mthfd1
1786	Hmga2
1787	Cenpw
1788	Kif1b
1789	Trem1
1790	Pqlc1
1791	Farsb
1792	Arl10
1793	Adpgk
1794	Nfatc3
1795	Srprb
1796	Cep250
1797	Trpm7
1798	Ccdc134
1799	Arhgef40
1800	Gnpat
1801	Flt3
1802	Iqgap2
1803	Abcb1b
1804	Clk2
1805	Dicer1
1806	Vps37b
1807	Card11
1808	Tbc1d15
1809	Nob1
1810	Gpn3
1811	Knstrn
1812	Dpp9
1813	Tubgcp2
1814	2510009E07Rik
1815	Tmem132a
1816	Hcfc1
1817	Kif22
1818	Cltb
1819	Tcim
1820	Dna2
1821	Abtb1
1822	Spint2
1823	Ccs
1824	Eif2ak3
1825	Vav3
1826	N4bp2l1
1827	Cd151
1828	Gpr160
1829	Ctdsp1
1830	Vac14
1831	Ckap2l
1832	Tmx3
1833	P3h3
1834	Slc12a7
1835	Uba6
1836	Uap1
1837	Uri1
1838	Gpr34
1839	Iars
1840	Smad1
1841	Gstm5
1842	Ncaph
1843	Mdn1
1844	Larp7
1845	Gm34084
1846	Disc1
1847	Smyd2
1848	Thoc2
1849	Nemf
1850	Dpep2
1851	Pelp1
1852	Mmgt2
1853	Nxpe5
1854	Hdac5
1855	Cad
1856	Csrp2
1857	Slc49a4
1858	Sec63
1859	Dnase1l3
1860	Phf10
1861	Acss1
1862	Serpinf1
1863	Chaf1a
1864	Asb2
1865	Gins2
1866	Thop1
1867	Ftsj3
1868	Haao
1869	Epb41l4aos
1870	Mdc1
1871	Dnajc10
1872	Snx14
1873	Hsph1
1874	Mad2l1
1875	Klra17
1876	St3gal3
1877	Evi5
1878	Usp24
1879	Rnf167
1880	Exoc3
1881	Tpx2
1882	Abhd8
1883	Rfwd3
1884	Kif11
1885	Hdgfl2
1886	Nbeal2
1887	Slc7a7
1888	Slc39a10
1889	Zbtb1
1890	Tgfb3
1891	Utp18
1892	Tm4sf1
1893	Plxdc2
1894	Mgst3
1895	Itpr2
1896	Maco1
1897	St7
1898	Limd1
1899	Pggt1b
1900	Clcc1
1901	Traf3ip3
1902	Ring1
1903	Hmgb3
1904	Topors
1905	Dag1
1906	Aven
1907	Mon2
1908	Nup107
1909	Dym
1910	Psmg2
1911	Aagab
1912	Ap1ar
1913	Suv39h1
1914	Adsl
1915	Ing1
1916	Map3k3
1917	Ddah2
1918	Cep57
1919	Ehmt1
1920	Tmem184c
1921	Tnfrsf13b
1922	Bop1
1923	Lrrcc1
1924	E2f1
1925	Ccnb1
1926	Cysltr1
1927	Rbm15b
1928	Acd
1929	Haus1
1930	Lsr
1931	Thap12
1932	Cfh
1933	Igf1
1934	Scamp5
1935	Add3
1936	Plk1
1937	Pja1
1938	Zc3h14
1939	Gpr157
1940	Gxylt1
1941	Cdca7
1942	Trim44
1943	Tcf19
1944	Chek2
1945	Zmpste24
1946	Tbc1d5
1947	Lifr
1948	Txndc16
1949	Ttc13
1950	Zfp467
1951	Rae1
1952	Trip11
1953	Gm49336
1954	Vps52
1955	Suclg2
1956	Agps
1957	Rnf41
1958	Cep83
1959	Ddx28
1960	Dlat
1961	Larp4
1962	Wrnip1
1963	Wbp1
1964	Tbc1d4
1965	Matr3
1966	Sin3a
1967	Arhgap1
1968	Utp20
1969	Acadvl
1970	Synj2
1971	Pja2
1972	Eif2b5
1973	Mboat7
1974	Hipk3
1975	Sirt3
1976	Ctdspl
1977	Dstyk
1978	Anapc1
1979	2210016L21Rik
1980	Dst
1981	Cbx5
1982	Apbb2
1983	H1fx
1984	Nup93
1985	Pdcd11
1986	Pdgfc
1987	Gnl2
1988	Dtx4
1989	H2-Ob
1990	Chd6
1991	Htra4
1992	Sec24d
1993	Tmem185b
1994	Map2k5
1995	Ccn1
1996	Rb1
1997	Hic1
[truncated: 1,453 more rows]
