# Supplementary material for: STING agonist-loaded, CD47/PD-L1-targeting nanoparticles potentiate antitumor immunity and radiotherapy for glioblastoma
Source: Nat Commun. 2023 Mar 23;14:1610. doi: 10.1038/s41467-023-37328-9 (PMC10036562; doi:10.1038/s41467-023-37328-9)
Supplement: Supplementary file 7 — Supplementary dataset 3 [file 41467_2023_37328_MOESM7_ESM.csv]

Full list of genes that are upregulated in T cells
	RT	Combo
1	Eef1a1	Ly6a
2	Pdcd1	Usp18
3	Rpl39	Ifi27l2a
4	Rpl13	Bst2
5	Rpl37a	Irf7
6	Rpsa	Zbp1
7	Rgs16	Ly6c2
8	Rpl27a	Rtp4
9	Rps7	Ifit1
10	Rps28	Gzmb
11	Il2rb	Stat1
12	Rps21	Xaf1
13	Eef2	Ifit3
14	Ifitm1	Slfn1
15	Rpl37	Ifi47
16	Rpl23	Rsad2
17	Rpl41	Phf11b
18	Rpl3	Igtp
19	Rpl38	Oasl1
20	Rps12	Cd69
21	Rps29	Trim30a
22	Rps27	Gzma
23	Rpl4	Rnf213
24	Litaf	Ly6e
25	Cd3e	Gapdh
26	Rps26	Ms4a6b
27	Klrd1	H2-T22
28	Rps2	Ifi209
29	Rpl36a	Ifi213
30	Vps37b	Ms4a4c
31	Pglyrp1	H2-T23
32	Rpl12	Gbp6
33	Ifitm2	Gbp2
34	Cd3g	Tmsb10
35	S100a11	Itgb7
36	Cxcr6	Oas1a
37	Sh2d2a	Samhd1
38	Dusp5	Slfn2
39	Trgv2	Irgm1
40	Nr4a2	Trafd1
41	Hilpda	Ifi35
42	Lag3	Ifit2
43	Ier5l	Daxx
44	mt-Cytb	Epsti1
45	S100a4	Ccl5
46	Rbpj	Aldoa
47	Camk2n1	Gzmk
48	Ypel3	Cxcl10
49	mt-Co3	Isg20
50	Ndfip1	Lgals9
51	Ctsd	Lgals3bp
52	CAAA01147332.1	Oas3
53	Nedd9	Psmb10
54	mt-Nd4l	Ccnd2
55	Prkch	Ifih1
56	Gm36723	Smchd1
57	Igflr1	Chmp4b
58	Inpp4b	Ifi203
59	Fosl2	Mndal
60	Rgs2	Gbp7
61	Serpinb6a	Ifi208
62	Cd8a	H2-Q7
63	Ptpn6	Pttg1
64	Gzmf	Parp14
65	Hcst	Herc6
66	Grcc10	Sp110
67	Nrgn	Tapbp
68	mt-Nd2	Gbp4
69	Ubash3b	Pim1
70	Cox7a2l	Ms4a4b
71	Cd74	Sp100
72	Ctla2a	Pkm
73	Chst12	Oasl2
74	mt-Nd1	Lgals3
75	Ybx3	Phf11c
76	Tox	Nfkbia
77	Irf8	Psme2
78	Cmtm7	Saa3
79	D16Ertd472e	Phf11a
80	Tnfrsf9	Slco3a1
81	Capg	Ifit1bl1
82	Itgav	Cmpk2
83	Cst3	Ifitm3
84	Neurl3	Eno1
85	Mt1	Cyba
86	Osgin1	Cdkn1a
87	Acot7	Psme1
88	C1qtnf6	Mxd1
89	1700017B05Rik	Slfn8
90	Eif3e	Ifi214
91	Pebp1	Psmb8
92	Eif4b	Dtx3l
93	Gzmc	Gbp3
94	Tbx21	Dhx58
95	Ifi27	Ddx58
96	Nr4a3	Jaml
97	Ehd1	Lat
98	Tmem273	Selenow
99	Ikzf2	Parp9
100	Cd96	Trim25
101	Cblb	Ifi206
102	mt-Nd4	Rsrp1
103	Stk24	Tap1
104	Cd8b1	Pfkp
105	Ctla4	Gramd3
106	Nabp1	Nfkbiz
107	Tcrg-C2	Gpr18
108	Lat2	Pml
109	Mmd	Usp25
110	Itgb1	H2-Q4
111	Purb	Tspo
112	Ccni	Helz2
113	Sla2	Slamf7
114	Uhrf2	Iigp1
115	Abcb9	Gbp5
116	Itga4	Ctss
117	Klre1	Gbp9
118	Gldc	Clec2d
119	Havcr2	1600014C10Rik
120	Itga1	Cxcr3
121	Crem	Naa20
122	Ctsc	Nmi
123	Cd244a	Irf1
124	mt-Nd3	Ifit3b
125	Pold4	Npc2
126	Nucb1	Bcl3
127	Rps6ka1	Tor3a
128	Ciapin1	Pik3ap1
129	Matk	Ube2l6
130	Rabgap1l	Sytl3
131	Il7r	Gpr171
132	Cd44	Klf2
133	Gm156	9930111J21Rik2
134	H2-Aa	Icam1
135	Nfil3	Tgtp2
136	Tprgl	Trim30d
137	Trav4-3	Fam241a
138	Myo1e	Pycard
139	Dusp4	Jun
140	Lyz2	Il12rb1
141	Ndufs2	Znfx1
142	Tubb6	Psmb9
143	Srgap3	Samd9l
144	H2-Eb1	Glipr2
145	Camk4	Txn1
146	Dusp14	Stat2
147	Cd200r1	Plac8
148	Adgrg1	Rnf114
149	Dock8	Tagln2
150	Cx3cr1	Gadd45b
151	Sytl2	Klf6
152	Ptp4a3	H2-Q6
153	Itih5	Sp140
154	Ncor2	Socs3
155	Egr1	Acadl
156	Eva1b	Resf1
157	Igfbp7	Cnp
158	Sik1	Casp1
159	St3gal6	Tpi1
160	2900026A02Rik	Ftl1
161		Hif1a
162		Tap2
163		Cd53
164		Tmbim6
165		Cdkn2d
166		Etnk1
167		Mif
168		Ms4a6d
169		Ppa1
170		Ifi204
171		Clic4
172		Cd6
173		Cd86
174		Ubac2
175		Cflar
176		Aftph
177		Mctp2
178		Gm20559
179		Ppp1r12a
180		Cd47
181		Pcgf5
182		Tor1aip1
183		Cd274
184		Tor1aip2
185		Ifng
186		Ccnd3
187		Il10ra
188		Nampt
189		Casp8
190		Tagap
191		Sub1
192		5-Mar
193		Pmepa1
194		Tmem184b
195		AI662270
196		Itgal
197		Sdc3
198		Nfkbid
199		Trim12c
200		Ddit3
201		Larp1
202		Ass1
203		Csrp1
204		Cycs
205		Morc3
206		Psip1
207		Ifi211
208		Ogfr
209		Eif2ak2
210		Zbtb32
211		Socs1
212		Atp11b
213		Peli1
214		Mif4gd
215		Casp4
216		Serpinb6b
217		Mvb12a
218		Parp12
219		Fam49b
220		Stx11
221		Satb1
222		BC147527
223		Zup1
224		Gna13
225		Gm8369
226		Cmtr1
227		Zfp36
228		Irf9
229		Tpst2
230		Ccr2
231		Lars2
232		Ubald2
233		Parp10
234		Pdcd10
235		Lilr4b
236		Ppp1r15a
237		H2-T24
238		Tpm3
239		N4bp1
240		Snw1
241		Nt5c3
242		Ccrl2
243		Cd5
244		Crlf3
245		Fchsd2
246		Gimap9
247		Pgam1
248		Prkcq
249		Ldha
250		Adar
251		Atp6v1g1
252		Gm43305
253		Eif6
254		Capza2
255		Bcl2a1b
256		Uba7
257		Ccl7
258		Dusp1
259		Fos
260		Sars
261		Crip1
262		Rap1b
263		Irgm2
264		Hsd11b1
265		Batf
266		Zfp36l1
267		Scand1
268		AW011738
269		Tspan3
270		Pgk1
271		Keap1
272		Rasgrp2
273		Idnk
274		Lilrb4a
275		Ube2d3
276		Snx10
277		Calhm6
278		Ube2l3
279		Cxcr4
280		Etv6
281		Map2k1
282		Rabepk
283		Pmaip1
284		Ddx60
285		Slfn5
286		Grap2
287		Rab5c
288		Msrb1
289		Dock2
290		Cks2
291		Slc2a1
292		Dbnl
293		Gm2682
294		Ilrun
295		Rab29
296		Ctsz
297		B3gnt2
298		Insl6
299		Cited2
300		Dcaf15
301		Pgd
302		AI413582
303		Mitd1
304		Hnrnpa3
305		Ube2i
306		Mov10
307		Card11
308		Klrk1
309		Trim21
310		Bak1
311		Dennd4c
312		Uba1
313		Relb
314		Aars
315		P4ha1
316		Picalm
317		Ttc39b
318		Psma2
319		Psma6
320		Pde4b
321		Pcnp
322		Psmb2
323		Nlrc5
324		Ddx24
325		Itgax
326		Tapbpl
327		Gm2a
328		Inpp1
329		Mcl1
330		Dnajb11
331		Trim26
332		B4galt5
333		Emb
334		Ssr3
335		Phgdh
336		Syf2
337		Ccr5
338		Ier5
339		H2-M3
340		D1Ertd622e
341		Csrnp1
342		Slc16a3
343		Tut4
344		Neat1
345		Psmd4
346		Nars
347		Themis
348		Vrk3
349		Cib1
350		Gimap6
351		Fam104a
352		Eif4ebp1
353		Ap3s1
354		Grina
355		Ascc3
356		Gimap7
357		Jak2
358		Ccl2
359		Tmem248
360		Xrn2
361		Trim12a
362		Grn
363		Arl4c
364		Atp8b4
365		Ogfrl1
366		Myd88
367		Bcl2a1d
368		Gng2
369		Rrbp1
370		Tuba1b
371		Dnajb1
372		Hopx
373		Selenos
374		Sh2d1a
375		Kpna4
376		Trim34a
377		Ptbp3
378		Prelid1
379		Psma5
380		Tle3
381		Rab8b
382		Pgm1
383		Rab22a
384		Irf2bp2
385		Ccl12
386		Ssh2
387		Cdc42se1
388		Sertad1
389		Serpinb9
390		Kras
391		Zfp36l2
392		Cdc42se2
393		Pdlim1
394		Ywhab
395		Psma4
396		Ndufs4
397		Eno1b
398		Zfp292
399		Elf1
400		Fkbp2
401		Tuba1a
402		Hsh2d
403		Ppp1r11
404		Pfkl
405		Svbp
406		Itgb1bp1
407		Dop1b
408		AB124611
409		Pstpip1
410		Ccl4
411		Ubr4
412		Gsdmd
413		Cmc2
414		Zfp53
415		Myc
416		Irf2
417		Dnajc15
418		AA467197
419		Plin2
420		Hmga1
421		Mdm2
422		Hspa5
423		Higd1a
424		Tcof1
425		Chchd2
426		Ccne1
427		Rab7
428		Znhit1
429		Sumo3
430		Cebpb
431		Slc25a22
432		Mrps18c
433		Xpo1
434		Mrpl18
435		Gng12
436		Mapk6
437		Hmgb2
438		Psmc6
439		Pnp
440		Nasp
441		Cdc34
442		Snx2
443		Ywhaq
444		Nfkb2
445		Psmd9
446		Top2a
447		Apobec3
448		Pclaf
449		Necap2
450		Exosc4
451		Baiap3
452		Ghitm
453		Sin3b
454		Mtpn
455		Sptlc2
456		Gbp10
457		Ier3
458		Cyth1
459		Rbl1
460		Zmat5
461		Slc7a5
462		Spp1
463		Sap18
464		Rnaset2b
465		Sf3b6
466		Pgs1
467		Dcp2
468		Acod1
469		Ifnar2
470		9330175E14Rik
471		Gpsm2
472		Hk1
473		Cysltr2
474		Lamtor1
475		Map3k8
476		Morrbid
477		Mthfd2
478		Laptm4a
479		Tmpo
480		Gbp8
481		Tmem243
482		Ikzf1
483		Cd68
484		Sash3
485		Chmp2a
486		Cdk2ap2
487		Sar1a
488		Ifi44
489		Nab1
490		Sbno2
491		Als2
492		Kat6a
493		Cd164
494		Lamp2
495		Rnf138
496		Tsc22d3
497		Rbm22
498		Uhrf1bp1l
499		Fam102a
500		Ero1l
501		Pafah1b1
502		St6galnac4
503		Mki67
504		Emp3
505		Gnptab
506		H2-Q10
507		Reep4
508		Rnf126
509		Mrps18a
510		Mrpl57
511		Dnmt1
512		Aebp2
513		Psen1
514		Trbc1
515		Gtf2f1
516		Mthfsl
517		Flna
518		Dda1
519		Trak1
520		Tor2a
521		Atf4
522		Itpr1
523		Ezh2
524		Snrpc
525		Selenok
526		Chordc1
527		Hnrnpdl
528		Prpf38b
529		Anapc16
530		Gm12253
531		Glrx
532		Elf4
533		Csnk2a2
534		Tnfsf9
535		Slain1
536		Cndp2
537		Flot1
538		Eif1ad
539		Srrm1
540		Get4
541		2-Mar
542		Susd6
543		Nfkbib
544		Ppp6r1
545		Sdhb
546		Trbc2
547		Sidt1
548		Ppp6c
549		Rtf2
550		Psmb4
551		Adrm1
552		Ncaph2
553		Mvp
554		Hmox1
555		Racgap1
556		Hsp90aa1
557		Pcna
558		Tbrg1
559		Ube2r2
560		Psmd7
561		Marcksl1
562		Birc3
563		Pon2
564		Il17ra
565		Gmnn
566		Lamtor3
567		Camk2d
568		Cstb
569		Stk38
570		Ankfy1
571		Mindy3
572		Hpcal1
573		Eed
574		Gm26917
575		Mir155hg
576		Rala
577		Dgat1
578		Esm1
579		Herpud1
580		Smox
581		Pdap1
582		Smc2
583		Ranbp2
584		Prelid3b
585		Ms4a6c
586		Rras2
587		Lgals8
588		AU020206
589		Atp6v1d
590		Faf2
591		Gm4070
592		Iqgap2
593		Galk1
594		Eny2
595		Cebpg
596		Pnpt1
597		Stmn1
598		Mcm5
599		Usp15
600		Arhgap26
601		Pdlim2
602		Fkbp5
603		Psmc5
604		Prdx5
605		Agfg1
606		Panx1
607		Fas
608		Sf3a2
609		Mpdu1
610		Ptpn11
611		Pdcd5
612		Tulp4
613		Polr2c
614		Vcpip1
615		Sap30
616		Uck2
617		Kdm2a
618		Yars
619		Plaa
620		Slamf1
621		Mrpl53
622		Prdm1
623		Cyb5b
624		AI467606
625		Trappc5
626		Ccna2
627		Mapk1ip1l
628		Ehd4
629		Abcb1a
630		Adprm
631		Phyh
632		Ly9
633		Lbr
634		Gm47242
635		Vars
636		Ahcyl2
637		Ranbp3
638		Xrn1
639		Mcmbp
640		Tiparp
641		Tnf
642		Bcl7b
643		St3gal4
644		Sf3a3
645		Rnf19b
646		Setdb2
647		Cklf
648		Vma21
649		Hist1h1e
650		Cant1
651		Lamc1
652		Furin
653		Hmgn1
654		Rfc3
655		Abi3
656		Katna1
657		Bcl11b
658		Mrps30
659		Gramd1b
660		Gtpbp2
661		Klrg1
662		Hars
663		Abhd8
664		Sntb2
665		Tmem192
666		Il18bp
667		Rhbdf2
668		H2afx
669		Exosc8
670		Pik3r5
671		Hdgf
672		Gars
673		Xiap
674		Slirp
675		Fabp5
676		Tomm70a
677		Notch1
678		Ppp1r35
679		Rrm2
680		Xist
681		Uhrf1
682		Pum2
683		Eapp
684		Gsr
685		Desi2
686		Sdf2l1
687		Tbc1d1
688		Itpk1
689		Ankrd37
690		Brcc3
691		Mgat1
692		Arhgef2
693		Oas2
694		Rpp25l
695		Gm20400
696		Clcn3
697		Adgrg5
698		Rora
699		Gm26740
700		Tfg
701		Kbtbd11
702		Lrrc59
703		Nup210
704		Ap1m1
705		Tyms
706		Commd8
707		Zcchc2
708		Asf1b
709		Apol7e
710		Pkp3
711		Cers5
712		Rnf157
713		Ostm1
714		Pag1
715		Fbxo5
716		Vps54
717		Cdca8
718		Them6
719		Aimp2
720		Lef1
721		Igkc
722		Sod2
723		Gypc
724		Nfe2l2
725		Tmem140
726		Timm17a
727		Nsd2
728		Dnajc5
729		Ccng2
730		Phf11d
731		Tacc3
732		Eloa
733		Atf6
734		Mrpl27
735		Plk4
736		Rars
737		Asf1a
738		Mapk9
739		Cdk1
740		C1galt1
741		Hdgfl2
742		Rnaseh2b
743		Baz1b
744		Txndc5
745		Sec24c
746		Pih1d1
747		Ube2z
748		Tpx2
749		Fam168b
750		Gadd45g
751		Chchd10
752		Erap1
753		Zfand3
754		Raf1
755		Trbv16
756		Tmem106a
757		Incenp
758		Pgp
759		Nip7
760		Usf1
761		Kmt2b
762		Psme2b
763		Phf23
764		Hist1h2ae
765		Prkcb
766		Reep3
767		Rab10os
768		Cpne3
769		Dap3
770		Fam111a
771		Carhsp1
772		Hspa14
773		Ptger4
774		Fxr1
775		Il18rap
776		Osbpl9
777		Fcgr1
778		Cdk5rap3
779		Serpina3g
780		Tubb5
781		4921524J17Rik
782		Rbmxl1
783		Tyrobp
784		Trim59
785		A430005L14Rik
786		Rfc4
787		Phc2
788		Cpne1
789		Gmfb
790		Dleu2
791		Atp6v1h
792		Rfc5
793		Arhgap10
794		Atp13a1
795		Itpr2
796		Fam169b
797		Rsbn1
798		Slc25a19
799		Pced1b
800		Gak
801		Ehd3
802		Ifi205
803		Pold3
804		Tsr3
805		Gtf2a2
806		Leprot
807		Mcm3
808		Ythdf1
809		Dennd2d
810		Rasa3
811		Tbk1
812		Eif2b5
813		Sypl
814		Mosmo
815		Pfkfb3
816		Osbpl8
817		Coro7
818		Snap29
819		Tespa1
820		Cox18
821		Gpaa1
822		Psat1
823		Rnf31
824		Etv3
825		Clk4
826		Ccl3
827		Rap1gds1
828		Atm
829		Shmt2
830		Kif2a
831		Hspa1b
832		Mrpl1
833		Ift27
834		Rcsd1
835		Rmi2
836		Spata13
837		Triobp
838		Ap1g2
839		Ensa
840		Kif11
841		Maf
842		Dcaf5
843		Rcor1
844		Hax1
845		Pitpnb
846		Apobec1
847		5430427O19Rik
848		Ckb
849		Usb1
850		Ccdc71
851		Pnrc2
852		Eif2b4
853		Tuba1c
854		Sp3
855		Rbm43
856		Asb13
857		Xpo6
858		Cars
859		Stk19
860		Csnk1e
861		Klhl6
862		Asxl2
863		Por
864		Ifi30
865		Bloc1s1
866		Tfam
867		U2af1l4
868		Tada1
869		Ankrd54
870		Arl4a
871		Mpp6
872		1110038F14Rik
873		Mrpl44
874		Cybc1
875		Rab19
876		Sit1
877		Cks1b
878		Gfer
879		Sema7a
880		Klf3
881		Cox19
882		C1qc
883		Nod1
884		Cd84
885		Nmral1
886		Smg7
887		Srek1
888		Tspan14
889		Rbm6
890		Spc24
891		Phf6
892		Dhx8
893		Gtf2f2
894		Slc30a7
895		Axin1
896		Aig1
897		Nfatc2ip
898		Ttc9c
899		Vezf1
900		Cnot4
901		Rnf149
902		Cpox
903		Mad2l2
904		Gosr1
905		Parp11
906		Hist1h1b
907		Tubgcp2
908		Htatip2
909		Pole3
910		Kars
911		Gm42047
912		Apaf1
913		Rnf145
914		Fmr1
915		Bzw2
916		Zc3h12d
917		Gmpr2
918		Shfl
919		Zeb2
920		Fam192a
921		Rcc2
922		Kri1
923		Srcap
924		Tk1
925		Aif1
926		Trp53i11
927		Aven
928		Haus8
929		Ripk3
930		Trim56
931		A430093F15Rik
932		Rlf
933		Fhl2
934		C1qa
935		Wdfy1
936		Gm13822
937		A930005H10Rik
938		Ripk2
939		Kif22
940		Dpy19l1
941		Katnb1
942		P2ry14
943		Prc1
944		Hk2
945		Gm12216
946		Birc5
947		Rnpepl1
948		Map2k4
949		Clip1
950		Pdk1
951		Btbd7
952		Rrp1b
953		Gdf11
954		Cdc45
955		Prf1
956		Hist1h1d
957		Ripk1
958		Mrpl35
959		F730043M19Rik
960		Anxa1
961		Clspn
962		Wars
963		Rap2a
964		Brip1os
965		Seh1l
966		Kpna2
967		Atl3
968		Clec2i
969		Hspa1a
970		Ubp1
971		Grhpr
972		Slfn4
973		Ahi1
974		Plcxd2
975		Gpank1
976		Sesn3
977		Chaf1a
978		Insig2
979		Gm15283
980		Bcl2l1
981		Taf5
982		Aida
983		Mtx1
984		Exoc5
985		E2f2
986		Cltb
987		Alcam
988		Abcg1
989		Oat
990		Creb3
991		Cfb
992		Cpsf7
993		Cd300lf
994		Mark4
995		Ncapd3
996		Gmppb
997		Aurkb
998		Ncoa1
999		Pold1
1000		Ddx19b
1001		Jmjd1c
1002		Pcnt
1003		Crim1
1004		1700025G04Rik
1005		Tasor2
1006		Tlk2
1007		Cln3
1008		Arhgef3
1009		Dlgap5
1010		Zfp281
1011		Nusap1
1012		Chaf1b
1013		Tmem43
1014		Rcbtb1
1015		Erlec1
1016		Ripor2
1017		Psme4
1018		Mad2l1
1019		Tmem41b
1020		Tmem131
1021		Ncaph
1022		Gemin2
1023		Smpdl3b
1024		Hjurp
1025		Xdh
1026		Zfp945
1027		Prdx4
1028		Dhfr
1029		Utp14a
1030		Maip1
1031		Vopp1
1032		Rbmx2
1033		Fasn
1034		Sgcb
1035		Mis18a
1036		Vti1a
1037		Foxm1
1038		Wsb1
1039		Hirip3
1040		E2f1
1041		Pex7
1042		Tmem229b
1043		Tmem71
1044		Fcgr4
1045		Tfe3
1046		Ggps1
1047		Tex30
1048		Nup107
1049		Slc25a28
1050		Gfpt1
1051		Herc3
1052		App
1053		Kcna3
1054		Fxr2
1055		Zfand2b
1056		Dyrk1a
1057		Nrm
1058		Cstf2
1059		Prim1
1060		Zeb1
1061		Crcp
1062		Trp53inp1
1063		Rap2b
1064		Mllt6
1065		Mzt1
1066		BC051226
1067		Lime1
1068		Rgcc
1069		Rrp36
1070		1500009L16Rik
1071		Rab11fip4
1072		Ninj1
1073		Fxn
1074		Thoc6
1075		Lmbrd1
1076		Pmf1
1077		Scpep1
1078		Arl6ip6
1079		Kbtbd2
1080		Bnip3
1081		Piezo1
1082		S1pr1
1083		Stxbp3
1084		Slc25a38
1085		Tfpt
1086		Dtl
1087		Rrad
1088		Phf21a
1089		Plagl2
1090		Rundc3b
1091		Ncapg
1092		Gm10282
1093		Rasa4
1094		Gpat4
1095		Rnf121
1096		Gdap2
1097		Skap2
1098		Ccnb2
1099		Asns
1100		Cep83
1101		Dbr1
1102		Traf3
1103		Nsf
1104		Ccdc34
1105		Scnm1
1106		5830432E09Rik
1107		Sh3bp2
1108		Ncapg2
1109		2310022A10Rik
1110		Rasa2
1111		Tgm2
1112		Gt(ROSA)26Sor
1113		Dennd5a
1114		Zfp384
1115		Mafb
1116		Paqr4
1117		Slpi
1118		Sgpl1
1119		Stam2
1120		Slc15a3
1121		Gns
1122		Mrgbp
1123		Hist1h2ap
1124		Trem2
1125		Erich1
1126		Sco1
1127		Ap1g1
1128		Mns1
1129		Cnep1r1
1130		Surf2
1131		Timm8a1
1132		Rpf2
1133		Nop16
1134		Pmm2
1135		Sdhaf1
1136		Ftl1-ps1
1137		Mrps22
1138		Psmg1
1139		Cdc25b
1140		Kif18b
1141		Armc8
1142		Ube2e3
1143		Zfp410
1144		Lgmn
1145		Cdkn3
1146		Ccnb1
1147		Apod
1148		Zfp367
1149		Med7
1150		Ska1
1151		Il1rn
1152		Spc25
1153		Heg1
1154		Bysl
1155		Knstrn
1156		Smg9
1157		Ldah
1158		Pea15a
1159		Runx1
1160		Cenpe
1161		Atf3
1162		Kif23
1163		Usp7
1164		Shc1
1165		Irf5
1166		Gfi1
1167		Sgk1
1168		Cipc
1169		Itpa
1170		Med19
1171		Ormdl3
1172		Igsf8
1173		Fbxo38
1174		Cenpf
1175		Rrp8
1176		Tnp2
1177		Plekhf2
1178		Ist1
1179		Pdcd7
1180		Cxcl16
1181		Acsbg1
1182		Slc7a1
1183		Plxnc1
1184		Spns1
1185		Frmd4b
1186		Knl1
1187		Zfp639
1188		Ino80
1189		Slamf6
1190		Hist1h4i
1191		Pla2g7
1192		Suv39h1
1193		Ube2c
1194		E430024P14Rik
1195		Pmm1
1196		6-Mar
1197		Cd4
1198		Ly6i
1199		Lair1
1200		Mllt11
1201		Hddc2
1202		Tcf19
1203		Cdca3
1204		Mbp
1205		Dck
1206		Rab9
1207		Poc1b
1208		Mafg
1209		Ino80c
1210		Lmbr1l
1211		Galnt10
1212		Arhgef18
1213		Pkmyt1
1214		Lats1
1215		Erh
1216		Plk1
1217		Tmem161a
1218		Tbc1d15
1219		Etfdh
1220		Sos1
1221		4930599N23Rik
1222		Cdc25a
1223		Timm10
1224		Fbxl8
1225		Treml2
1226		Mlkl
1227		Nop14
1228		Mxd3
1229		Ppm1k
1230		Rcbtb2
1231		Syce2
1232		Nxn
1233		Cdc20
1234		Gramd4
1235		Riok2
1236		C3ar1
1237		Apobec2
1238		Spin1
1239		Sgo2a
1240		Pdlim5
1241		Mepce
1242		Car5b
1243		Ap1s3
1244		Tmem209
1245		Ska2
1246		Asl
1247		Nt5dc1
1248		Gm42031
1249		Kctd2
1250		Timeless
1251		Slc41a1
1252		Sc5d
1253		Fez2
1254		Nupr1
1255		Faap24
1256		C1galt1c1
1257		Rad51ap1
1258		Dnajb9
1259		Hk3
1260		Rcc1
1261		Entpd5
1262		Camta1
1263		Cenpm
1264		Gpr174
1265		Ccnf
1266		Pcid2
1267		Spi1
1268		Gsap
1269		Bud13
1270		Anapc10
1271		Tcf4
1272		Rhob
1273		Polr2l
1274		Ralgapa2
1275		Ect2
1276		Lias
1277		Rpain
1278		Luzp1
1279		Bbc3
1280		Abhd2
1281		Fam53b
1282		Tmem97
1283		Slc39a1
1284		Kat2a
1285		Washc4
1286		Rit1
1287		Sac3d1
1288		Ckap2l
1289		Cenps
1290		Sephs1
1291		Rnf139
1292		Bet1
1293		Ticrr
1294		Taf13
1295		Tamm41
1296		Agtrap
1297		Cit
1298		Dnajb12
1299		Nfe2l1
1300		Mtmr3
1301		Slc4a1ap
1302		Cenpl
1303		Lst1
1304		Pbk
1305		Zfp217
1306		Tfrc
1307		Pgap2
1308		Stard3
1309		LTO1
1310		Brip1
1311		Atad5
1312		Sec14l1
1313		Syt11
1314		Gpnmb
1315		Ccdc58
1316		Socs4
1317		Mybl2
1318		Pkig
