# Supplementary material for: STING agonist-loaded, CD47/PD-L1-targeting nanoparticles potentiate antitumor immunity and radiotherapy for glioblastoma
Source: Nat Commun. 2023 Mar 23;14:1610. doi: 10.1038/s41467-023-37328-9 (PMC10036562; doi:10.1038/s41467-023-37328-9)
Supplement: Supplementary file 8 — Source data [file 41467_2023_37328_MOESM8_ESM.xlsx]

## Sheet: Fig.2
a	NS	41.2	42.1	44.5		l		NT																																				αCD47
	NT	1335	1348	1344			1:00:00	0	0	0	0	0	0	0	0	0	0	0	0	0	0	0	0	0	0	0	0	0	0	0	0	0	0	0	0	0	0	0	0	0	0	0	0	0	0	0	0	0	0
	RT	2820	2769	2692			2:00:00	-1898.8	-617.4	9.3	-1669.8	-2259.4	-2706.6	-4631.8	-1437.6	-2118.6	-7548.9	-2949.6	147	-1501.1	-4509.5	-5125.4	-3017.7	-2517.8	-3616.5	-2722.1	-2148	-1026	-2363.1	-2702	-7547.3	-2821.1	-357.5	2394.1	-4292.8	-4155.1	-4153.6	2124.8	-6683.8	-1248.8	-7873.9	1609.4	2310.5	2244	35.6	-3871.9	1997.9	-2343	349.8
							3:00:00	345.1	1900.4	3359.7	-633	-193.5	1422.2	-1493.4	1881.8	-29.4	-8127.7	-2137.2	9850.1	215.1	-829.4	-538.5	4952.1	4641	1474.8	2064.4	3810	5854.3	4475.4	-1829.1	-6191.7	356	2972.8	5450.4	-1027.6	-846.5	-1306.2	12483.9	1748.7	-1272	-8441.8	2157.3	8590.3	3545.4	2260.9	263.1	8299.4	3571.7	6694.7
b	NS	99.3	95.4	103			4:00:00	591.2	2412.6	2934.1	-368.3	-1741	1032.2	-911.5	784.6	-1454.7	-6851	-1697.7	7499.3	37.2	-3088.8	-2372.4	1286	3273	-3944.6	18.6	3387.5	10442.7	5221.4	-3327.2	-5967.3	-2861.4	1363.3	4285.2	-1541.3	1145.2	227.4	11063.3	-1389.7	-1270.5	-12562.9	3466.5	9336.2	5920.9	-52.6	-3051.7	7887.8	-1583.1	6985.6
	NT	109	112	113			5:00:00	1010.6	507.6	3218.9	-602	803.1	4845.3	1934.4	793.9	-3025.4	-8366	3310.1	11046.3	-2143.3	-2900	-896	-1018.3	8762.1	2177.4	-32.5	6030.7	10260.1	9176.8	-738.1	-8856.5	-1434.5	2183.5	7375.6	739.7	-3064.1	1451.5	13302.6	3531.5	-2349.1	-13386.2	1123.5	8700.2	9136.7	2873.7	-1327.7	12867.7	1290.6	12001.1
	RT	500	499	494			6:00:00	7576.7	7442.1	7722.2	5588.1	10958	16357.4	8683.2	7295.1	3053.3	-3386	12203.8	26707.3	5145.6	5910.1	6572.4	10622.2	16156.2	15495.4	4503.3	14379.6	16549.3	18519.3	10527.9	5608.2	2627.7	9393.5	14310	9503.4	9145.9	9087	26688.7	14563.8	5184.3	-6648.2	7991.4	15752.3	16315.7	6002.8	3059.5	24050.2	14340.9	22824.6
							7:00:00	5512.3	6289.2	7892.4	2497.7	7014.9	16064.9	7668	4888.7	3721.8	-5919.4	12038.2	26255.4	4330	6621.9	-360.6	9458.5	13653.9	17655.8	1069.3	11230.4	17959.1	15012.6	8407.7	637.6	2291.9	6276.7	11801.5	9008.2	6385.1	9508	26417.9	15865.3	2113.9	-8621.3	5328.2	19580.9	17519.6	3135.3	-3347.3	20524.9	13379.9	20432.1
d	PD-L1 MFI						8:00:00	7511.7	6555.4	8813.2	5215.1	6078.7	18098.4	6801.4	5227.6	6125.1	-5555.7	9738.6	30453.9	5294.1	6789.1	632.9	10216.8	16414.6	17570.7	1798.2	11597.2	19714	18257.7	8085.9	7414.2	5546.4	6422.2	13872.1	8064.2	9924.3	12358.5	32465.6	18458.9	6705.5	-3632.1	9959.9	23513.2	16803.1	5790.8	696.4	19721.7	18417.1	20436.7
	TAMC	442.45	481.01	474.65			9:00:00	13123.1	12860	15088.4	13217.4	12610.8	27050.8	14700	11820	14486.4	3433.9	20020.3	44117	10380.9	14084.1	5387	19833.1	19771.3	31168.8	6535.2	20709	30562.1	29126.1	13290.2	16796.9	15509.4	11707	21538.6	16105.1	15328.3	20377.8	45992.6	27210.2	13158.7	3251.3	21167.1	31376.2	25766.4	15210.6	8330.4	30240.3	27265.9	30857.8
	Tumor	10.4	39.7	71.8			10:00:00	12860	11111.3	14396.7	10845.1	10035.7	26287.9	10345.2	14415.2	14619.5	5100.6	17672.7	44827.3	7706.7	14299.2	3715.6	19676.8	19709.3	29689.4	3717.1	18836.5	27521.2	25218.5	13769.9	13525.4	16993.5	13305.6	23725.2	15254	16834.1	21352.8	44957.3	25772.6	15955	583.4	22442.3	32264.4	22197.8	14531.3	7061.4	30477.1	25224.7	32363.5
	TIL	82.405	47.965	55.05			11:00:00	15424.3	9864	13344.4	11276.8	13762.1	28943.4	11563.1	14340.9	19057.8	6131.3	18101.4	43996.3	10808	14749.5	3232.8	22320	22193.1	27756.5	6971.6	21199.6	25514.1	27719.3	9336.3	16410	18056.6	12214.6	25217	15007.9	19420	26411.6	47001.6	28996.1	10770.8	837.2	23746.9	33976	24875	15791	10266.3	31736.8	26811	35025.3
							12:00:00	23165	18078.3	18200.5	20750.8	19392.1	43182.2	20401.1	22030.6	27917.4	12623.1	26950.2	58640.6	18157.2	22651.2	8133.8	31761.5	32903.6	40115.1	13579.5	27578.5	31546.4	38553.6	20071.5	25899.4	26807.9	23649.3	35460.1	25037.5	28689.7	36619.1	55198.8	41459.9	15168.9	5252.3	29881.2	47256.9	31846.7	23076.7	21410.1	46925.7	33997.7	45661.5
	CD47 MFI						13:00:00	25320.7	19031.6	17603.2	19382.8	20204.5	40370.4	19413.8	20444.4	26346.7	10063.5	26880.5	55446.5	13997.4	21995.1	7576.7	28380.1	36535.6	38731.6	13845.7	27276.7	33174.4	38572.2	18247	22928.2	26431.8	19969.3	34489.8	26498.3	26702.6	34913.8	56405.9	38301.4	12722.3	4032.8	31318.9	46348.5	32153.1	21747.4	17770.3	42462.7	32046.2	46334.6
	TAMC	498.75	544.15	594.4			14:00:00	25393.4	21065	19754.2	19778.9	22383.4	43134.3	21721.1	21156.3	27273.6	10362.2	28759.3	61690.8	15571.3	24033.2	8813.2	35436.9	31800.2	40175.4	14037.6	29170.9	33856.8	41120.9	22231.9	22468.6	25834.5	23520.9	33678.9	23858.3	30384.2	38323	59762.5	38275	23581.3	4791.1	34494.4	51238.7	33931.2	22547.5	17612.5	47109.9	36161.1	48108.1
	Tumor	1218.2	1007.75	852.95			15:00:00	29780.7	27043.1	29144.6	26092.9	29729.6	52776.9	29469.6	25918	35652	17675.8	39632.2	69795.2	21417.8	33901.8	17188.4	44629.2	43949.8	52462.8	22945.2	37182.5	43196.2	55983.4	27806.1	34106	29791.5	28069.1	38453.1	30381.1	37985.7	47673.1	72972.2	51133.5	21529.3	11403.7	41351.6	60943.3	40485	30740.1	28541.1	55372.2	40737.1	56398.2
	TIL	434.2	357.02	386.75			16:00:00	29933.9	25345.5	25913.4	21095.9	29384.5	50635.2	29474.3	23702	33530.3	16003	36936.4	70763.9	22165.3	33271.9	12726.9	43753.3	42532.3	43869.4	23274.8	31374.6	42741.2	54143.4	23983.7	30562.1	29690.9	28530.2	38460.8	26971.9	34689.5	46534.2	69632.7	43748.7	18879.9	9258.9	39047.3	59677.4	41764.8	26503	21650	55929.3	37618.9	51255.8
							17:00:00	29755.9	25978.4	26445.8	22562.9	30153.6	52527.8	27477.9	27457.8	33298.2	16990.3	36188.9	72110.3	22867.9	34811.7	15322.1	43183.8	43948.3	49607.6	28364.7	33722.2	44783.9	51696.8	24283.9	29413.9	29658.4	29143	40107.4	25008.1	38843	47205.8	70130.9	44831.9	18870.6	10959.6	40254.4	63854.2	47207.4	23346	25204.6	57989	39322.7	53931.5
e
	NS	94	104	97.1
	NT	1880	1815	1764
	αCD47	228	222	218
	IgG-LNP	1919	1865	1787
	B-LNP	195	192	189
f
	NT	153	170	160
	IgG-LNP	19289	20098	17326
	B-LNP	51760	55992	47161
	B-LNP+αPD-L1	25298	24811	21802
	B-LNP+αPD-L1+αCD47	19060	20288	16703
g
	NS	233	222	218
	NT	25044	24882	24249
	αPD-L1	423	402	383
	IgG-LNP	22279	23373	22163
	B-LNP	326	298	287
k
	NT	6.67	7.55	9.76
	αCD47	9.38	8.93	10.61
	B-LNP	15.63	17.46	16.47
	RT	17.39	17.39	16.46
	RT+αCD47	20	19.44	17.65
	RT+B-LNP	27.94	21.62	23.35
m
	NT	22	23.5	23.4
	αCD47	21.1	22.6	21.8
	IgG-LNP	22.4	22.9	23.9
	B-LNP	31.2	30.8	29.8
[truncated: 174 more columns]

## Sheet: Fig.3
e
		response to virus	regulation of defense response	response to interferon-beta	regulation of cytokine production	response to interferon-gamma	regulation of immune system process	inflammatory response	I-kappaB kinase/NF-kappaB signaling	cytokine-mediated signaling pathway	regulation of interleukin-1 beta production
		47.01	46.14	42.41	36.82	23.21	19.52	18.06	16.44	15.92	15.66
g
	CD40	RT				Combo
		158	120	133	112	269	297	244	234
	CD206	RT				Combo
		37.6	32.9	28.6	36.7	17.6	25	14.1	17.2

## Sheet: Fig.4
d	Citrulline			L-argininosuccinate
	RT	Combo		RT	Combo
	Not detected	880685		5520579	32303938
	Not detected	886413		4002428	29611726
	Not detected	206726		4533738	16625195
e	Ornithine			Urea
	RT	Combo		RT	Combo
	650003388	214767701		2119067	849292
	697759945	218480810		2155264	916945
	491360946	114124552		1961761	742527
f	Spermidine			Spermine
	RT	Combo		RT	Combo
	401705068	174197026		93866507	72389167
	344525401	108679001		105829843	54300178
	294037681	104871668		109946603	57517523

## Sheet: Fig.5
c
		response to virus	regulation of response to biotic stimulus	mitotic cell cycle	regulation of cytokine production	response to interferon-beta	regulation of cell cycle process	cell activation	regulation of immune system process	response to interferon-gamma	cellular response to DNA damage stimulus
		30.22	28.12	21.92	21.92	19.68	13.79	13.75	13.28	11.96	11.93
f
		1	2	3	4	5	6	7	8	9	10
	RT	35.11	8.71	6.8	4.83	2.71	2.12	2.05	1.83	1.76	1.24
	Combo	2.77	2.66	2.45	2.45	2.24	2.02	1.81	1.49	1.38	1.38

## Sheet: Fig.6
a
	% CD8+/CD45+ cells
	Saline	0.9	0.32	1.57	0.39	1.37
	B-LNP/diABZI	4.95	4.42	7.27	7.38	5.43
	%CD45.1+CD8+/CD8+ T cells
	Saline	11.8	12.8	5.1	8.53	7.09
	B-LNP/diABZI	70.5	45.9	73.4	82	73.4
	CD45.1+ CD8+ T cell MFI CD69
	Saline	77.1	69.1	52.8	6.54	49.2
	B-LNP/diABZI	574	875	715	830	860
c
	CXCL10	Serum					Tumor
	Saline	48.6193	58.578	63.4623	46.294		58.8839	104.88	22.3531	102.88
	B-LNP/diABZI	225.125	803.164	504.358			433.047	175.112	604.103
	CCL2	Serum					Tumor
	Saline	13.6629	3.48825	29.3719	9.49616		3.74331	4.80411	1.83323	3.3375
	B-LNP/diABZI	72.1958	28.0089	49.4812			160.475	72.8031	230.349
d
	CD8 counts
	Saline	2268	974.7	1235.25	760.95
	Cocktail	3240	7479	1465.2
	B-LNP/diABZI	14904	2089.8	4115.7	6482.7
	MFI CD69
	Saline	304	238	327	363
	Cocktail	721	617	515
	B-LNP/diABZI	937	855	749	877

## Sheet: Fig.7
b
	Peripheral CD8+ T cell MFI CD69
	PBS	551	517	534
	B-LNP/diABZI	1002	1074	871
	Peripheral CD8+ T cell MFI CD25
	PBS	51.2	51.9	47.3
	B-LNP/diABZI	194	151	180
c
	Tumoral CD8+ T cell MFI CD69
	PBS	1420	1388	1369
	B-LNP/diABZI	2455	2242	2204
	Tumoral CD8+ T cell MFI CD25
	PBS	68.5	65.3	98.3
	B-LNP/diABZI	203	162	149

## Sheet: Fig.8
a							d
		NT	B-LNP/diABZI	RT	RT+B-LNP/diABZI			% CD8+/CD45+ cells
	17	1						Tumor	14.8	8.25	28.8	17.7
	20	1						Non-tumor	20.3	41.5	30.7	21.9
	20	1						LTS	40	52.5	34.2	52.6	28.9
	20	1
	21	1		1
	21			1
	23		1
	23		1
	24		1		1
	24		1				e
	24		1	1					Tumor					LTS
	27			1				Effector	98.6	97.3	99.3	99.3		72.9	48.3	80.4	63.3	80.5
	28			1	1			Memory	0.69	1.27	0.14	0.13		25.7	48.8	15.3	32.6	14.9
	46				1
	75				0
	75				0				Tumor					LTS
	75				0			IFN-γ+GzmB-	8.32	9.28	27.7	5.02		21.5	31.6	25.7	40.3	28.3
	75				0			GzmB+IFN-γ-	30.4	14.8	7.28	24.3		2.22	0.39	1.73	0.61	1.75
	75				0
b
		RT	RT+B-LNP/diABZI
	23	1	1
	23	1	1
	23	1	1
	23	1	1
	23	1
	24	1
	24	1
	24	1
	24	1
	25	1
	28		1
	28		1
	29		1
	30	1	1
	31	1	1
	38	1	1
	38		1
c
		RT	RT+CD8+ T cell	RT+B-LNP/diABZI	RT+CD8+ T cell+B-LNP/diABZI
	22	1	1
	22	1
	23	1	1
	23	1	1
	23		1
	24	1	1
	24	1	1
	24	1	1
	24		1
	24		1
	25	1
	26	1
	27			1
	29			1	1
	29			1	1
	29			1
	30			1	1
	30			1
	30			1
	31			1
	32			1	1
	33			1
	36				1
	36				1
	40				1
	43				1
	46				1

## Sheet: Fig.9
a								d
		NT	P-LNP/diABZI	RT	RT+diABZI	RT+P-LNP/diABZI				Tumor					LTS
	20	1							Effector	99.5	98.1	97.3	99.6	94.1	77.1	79.3	77.2	80.9	52.9
	20	1							Memory	0.091	0.22	1.38	0.27	3.41	15.3	16	17	11.7	39.1
	20	1
	20	1								Tumor					LTS
	20	1				1			IFN-γ+GzmB-	0.97	2.94	0.63	8.2	1.04	21.6	36.7	32.5	30.6	42.5
	21		1			1			GzmB+IFN-γ-	47.9	39.7	14.6	41.5	12.2	2.05	0.71	1.71	3.3	5.48
	23	1	1	1
	23		1	1
	26		1	1
	26		1
	29		1
	30				1
	30				1
	35			1	1
	35				1
	35				1
	41			1
	41			1
	43				1
	70					0
	70					0
	70					0
	70					0
	70					0
b
		NT	LTS
	20	1
	23	1
	23	1
	26	1
	26	1
	26	1
	27	1
	27	1
	70		0
	70		0
	70		0
	70		0
	70		0
	70		0

## Sheet: Fig.10
b
	TAMC count
	RT					RT+P-LNP/diABZI
	4050	1843.65	9979.65	6813.9	2607.75	63661.5	67379.9	26136	38292.3	91904.4
	TAMC MFI CD86
	RT					RT+P-LNP/diABZI
	145	172	328	314	157	467	601	377	432	507
	TAMC MFI CD206
	RT					RT+P-LNP/diABZI
	615	516	492	391	365	225	254	248	252	214
	CD8+ T cell count
	RT					RT+P-LNP/diABZI
	432	64.6362	744.75	1220.4	288.225	25612.7	34461.4	21235.5	20771.1	39153.2
	CD8+ T cell MFI CD25
	RT					RT+P-LNP/diABZI
	324	327	232	203	461	578	520	662	992	549
c
		RT	RT+P-LNP/diABZI
	21	1
	22	1
	22	1
	22	1
	22
	22
	23
	23		1
	26	1	1
	26	1
	28	1
	30	1	1
	34	1	1
	34		1
	37		1
	39
	120		0
	120		0
	120		0

## Sheet: Supplementary Fig.3
a				b									c				d
	Size	Intensity			Time (h)	TAMC			CT-2A					Size	Intensity			Time (h)	Size (nm)
	0.4	0			0	0.054	0.53	0.54	0.13	1.79	1.95			0.4	0			0	95.23	92.8	91
	0.4632	0			0.5	80.1	78.2	77.1	99.1	98.6	98.4			0.4632	0			72	97.86	95.9	96.14
	0.5365	0			1	97.2	97	96.8	99.4	99.4	99.5			0.5365	0			168	102.2	101.3	101.6
	0.6213	0			1.5	98.3	98.1	98.2	99.7	99.7	99.7			0.6213	0
	0.7195	0			2	98.5	98.2	98.4	99.8	99.9	99.8			0.7195	0
	0.8332	0												0.8332	0
	0.9649	0												0.9649	0
	1.117	0												1.117	0
	1.294	0												1.294	0
	1.499	0												1.499	0
	1.736	0												1.736	0
	2.01	0												2.01	0
	2.328	0												2.328	0
	2.696	0												2.696	0
	3.122	0												3.122	0
	3.615	0												3.615	0
	4.187	0												4.187	0
	4.849	0												4.849	0
	5.615	0												5.615	0
	6.503	0												6.503	0
	7.531	0												7.531	0
	8.721	0												8.721	0
	10.1	0												10.1	0
	11.7	0												11.7	0
	13.54	0												13.54	0
	15.69	0												15.69	0
	18.17	0												18.17	0
	21.04	0												21.04	0
	24.36	0												24.36	0
	28.21	0												28.21	0
	32.67	0.7												32.67	0
	37.84	2												37.84	0.1
	43.82	3.8												43.82	0.9
	50.75	5.9												50.75	2.4
	58.77	7.9												58.77	4.5
	68.06	9.5												68.06	7.1
	78.82	10.6												78.82	9.6
	91.28	11												91.28	11.7
	105.7	10.7												105.7	13
	122.4	9.8												122.4	13.1
	141.8	8.5												141.8	12.1
	164.2	6.9												164.2	10.1
	190.1	5.2												190.1	7.5
	220.2	3.6												220.2	4.7
	255	2.2												255	2.3
	295.3	1.2												295.3	0.7
	342	0.5												342	0
	396.1	0.1												396.1	0
	458.7	0												458.7	0
	531.2	0												531.2	0
	615.1	0												615.1	0
	712.4	0												712.4	0
	825	0												825	0
	955.4	0												955.4	0
	1106	0												1106	0
	1281	0												1281	0
	1484	0												1484	0
	1718	0												1718	0
	1990	0												1990	0
	2305	0												2305	0
	2669	0												2669	0
	3091	0												3091	0
	3580	0												3580	0
	4145	0												4145	0
	4801	0												4801	0
	5560	0												5560	0
	6439	0												6439	0
	7456	0												7456	0
	8635	0												8635	0
	10000	0												10000	0

[truncated: 15 more sheets: Supplementary Fig.5, Supplementary Fig.6, Supplementary Fig.7, Supplementary Fig.8, Supplementary Fig.9, Supplementary Fig.10, Supplementary Fig.11, Supplementary Fig.12, Supplementary Fig.13, Supplementary Fig.14, Supplementary Fig.15, Supplementary Fig.16, Supplementary Fig.17, Supplementary Fig.18, Supplementary Fig.19]
